# Supplementary material for: Potentiation of motor sub-networks for motor control but not working memory: Interaction of dACC and SMA revealed by resting-state directed functional connectivity
Source: PLoS One. 2017 Mar 9;12(3):e0172531. doi: 10.1371/journal.pone.0172531 (PMC5344349; doi:10.1371/journal.pone.0172531)
Supplement: S1 File — (XLS) [file pone.0172531.s001.xls]

## Sheet: CRCM0043
outlier	124.827	136.711	215.959
rest	98.529	107.451	166.295
rest	97.5492	102.458	166.711
rest	99.0191	106.791	168.35
rest	96.7538	104.878	166.712
beat	98.2334	107.353	168.248
beat	97.8418	104.013	166.402
beat	98.2763	106.377	171.42
beat	96.9247	107.883	166.144
beat	96.9356	103.958	168.053
beat	98.624	107.221	165.503
beat	98.4844	107.36	164.788
beat	97.1356	104.628	168.471
beat	98.5757	106.583	164.594
beat	99.4404	109.283	169.345
beat	98.3484	105.772	166.443
beat	99.8072	107.305	169.772
beat	99.4631	108.394	165.522
beat	97.9489	106.431	168.638
beat	99.0638	108.387	166.328
rest	97.5896	103.317	168.314
rest	100.652	109.659	163.646
rest	98.4976	102.984	171.351
rest	100.033	107.192	168.737
rest	98.0026	109.875	168.275
rand	101.511	100.355	173.021
rand	100.109	110.106	168.066
rand	99.4834	103.827	170.385
rand	100.237	107.133	169.197
rand	99.4766	106.065	165.482
rand	98.5379	106.339	170.478
rand	98.9432	106.546	168.345
rand	97.3735	106.788	168.27
rand	98.3283	105.936	169.214
rand	99.9483	108.338	169.58
rand	98.2713	107.457	167.543
rand	100.054	108.053	172.099
rand	100.029	108.834	167.625
rand	98.5882	105.806	171.408
rand	100.691	109.848	172.132
rest	100.237	109.009	169.963
rest	99.2712	102.247	174.118
rest	101.165	111.989	168.036
rest	100.558	104.979	173.02
rest	101.022	111.443	169.391
beat	100.389	109.032	172.032
beat	101.368	109.927	168.921
beat	100.188	108.53	170.844
beat	101.386	107.118	170.637
beat	102.869	111.016	169.527
beat	96.9042	111.64	173.932
beat	104.505	104.813	174.202
beat	99.5686	109.104	169.033
beat	98.4034	106.873	173.025
beat	101.083	109.605	170.345
beat	97.8373	108.65	171.482
beat	99.3895	107.047	171.758
beat	99.6093	109.157	169.209
beat	99.2357	107.737	168.896
beat	98.3517	108.055	171.312
rest	99.792	108.765	167.706
rest	97.6128	108.569	167.157
rest	100.118	107.83	169.312
rest	97.4264	106.211	168.781
rest	100.224	107.373	169.716
rand	98.2552	107.915	169.855
rand	100.675	104.961	168.628
rand	99.2236	109.067	166.15
rand	99.4397	106.603	171.396
rand	99.5659	108.183	167.295
rand	99.2267	104.732	170.907
rand	99.0679	107.133	164.494
rand	98.4178	104.923	171.892
rand	100.054	107.002	170.84
rand	98.8363	106.15	166.959
rand	99.6834	107.008	169.407
rand	99.6305	109.102	169.121
rand	99.1179	105.131	169.822
rand	100.109	106.317	168.116
rand	99.987	107.671	167.711
rest	98.5634	107.216	169.956
rest	101.317	107.754	168.601
rest	99.6511	107.443	168.159
rest	100.43	106.256	173.785
rest	100.066	106.702	167.17
rest	99.0014	109.027	169.207
rest	100.55	107.74	170.442
rest	100.007	110.864	167.215
rest	97.2775	109.27	170.799
rest	101.21	106.926	170.192
rest	98.4343	107.492	167.794
rest	98.2677	104.356	170.542
rest	100.052	107.279	167.962
rest	99.3172	104.994	167.844
rest	100.496	107.812	168.487
rest	100.157	107.092	167.004
rest	100.169	106.812	174.175
rest	101.539	109.659	171.479
rest	98.9579	108.576	174.378
rest	99.6311	110.503	171.096
rest	99.2701	108.019	171.367
rest	99.6508	103.382	174.144
rest	98.8666	108.452	166.274
rest	97.7968	104.873	169.538
rest	100.6	107.714	169.409
beat	99.1199	108.189	170.431
beat	100.136	107.421	175.718
beat	100.833	110.234	170.962
beat	99.1382	107.383	172.042
beat	100.148	108.597	170.482
beat	100.473	109.859	166.915
beat	98.5884	108.618	170.282
beat	100.607	107.035	171.515
beat	98.8592	110.243	167.458
beat	98.6284	109.555	169.34
beat	98.7036	107.454	171.036
beat	100.439	108	166.687
beat	98.6219	106.809	165.747
beat	103.22	108.304	168.853
beat	101.106	111.022	171.248
rest	99.1945	106.782	172.259
rest	99.57	108.229	170.587
rest	101.025	109.932	168.518
rest	98.4722	105.402	169.43
rest	100.389	105.476	169.239
rand	98.9289	107.23	165.45
rand	98.6536	107.835	169.446
rand	99.6038	106.271	171.037
rand	99.4352	108.272	168.542
rand	100.551	104.213	173.715
rand	99.2535	107.59	170.43
rand	99.3884	103.068	169.377
rand	99.7873	106.869	169.101
rand	99.5162	108.411	166.124
rand	98.0688	105.733	168.626
rand	101.602	108.553	169.204
rand	99.6883	108.393	166.666
rand	99.8697	106.538	172.09
rand	99.4683	109.552	167.429
rand	97.5224	105.986	171.014
rest	100.174	110.297	170.017
rest	97.9272	107.664	166.4
rest	98.5959	107.32	171.558
rest	98.885	108.94	162.898
rest	98.2517	104.246	170.66
rand	97.6079	105.634	168.303
rand	97.4338	103.653	170.634
rand	98.4427	106.426	167.888
rand	99.2185	106.115	169.241
rand	100.573	107.865	164.087
rand	99.7313	105.551	172.292
rand	102.62	109.14	169.994
rand	98.7511	107.007	176.042
rand	102.871	109.562	174.582
rand	99.2816	110.186	171.77
rand	100.06	107.882	174.492
rand	100.616	108.473	167.068
rand	97.894	105.764	172.958
rand	102.38	110.624	169.418
rand	98.3795	107.036	170.705
rest	101.552	109.225	172.814
rest	100.426	109.654	167.442
rest	99.8637	107.647	171.158
rest	101.941	106.882	167.729
rest	98.9395	107.902	170.462
rest	101.756	110.678	170.193
rest	99.0465	107.494	169.754
rest	101.099	110.328	170.81
rest	99.7507	108.383	169.267
rest	100.11	109.061	174.05
rest	98.9993	110.612	168.802
rest	99.2169	107.051	173.186
rest	100.678	109.096	169.412
rest	98.2745	106.998	169.511
rest	99.9853	106.866	171.306
rest	99.3064	109.712	167.495
rest	98.1355	103.994	172.107
rest	102.12	108.503	166.306
rest	98.2858	108.451	167.66
rest	99.9288	108.01	170.272
rest	98.8155	106.299	164.718
rest	99.4433	104.409	169.293
rest	98.9443	108.587	166.971
rest	97.9292	105.311	169.612
rest	101.555	108.612	168.153
beat	95.5249	101.106	169.329
beat	105.886	106.689	171.72
beat	99.2711	107.07	169.147
beat	98.0868	104.722	170.273
beat	96.9764	107.005	165.695
beat	98.2863	103.438	168.452
beat	98.6612	110.178	163.399
beat	96.0368	102.828	171.063
beat	99.0976	106.117	168.121
beat	96.0763	108.12	163.917
beat	97.6054	102.942	167.995
beat	97.7019	109.766	164.735
beat	97.0082	104.674	168.207
beat	98.8163	107.265	166.507
beat	97.8354	109.915	164.574
rest	95.9187	105.085	172.946
rest	100.718	106.783	170.426
rest	98.6927	107.285	163.762
rest	95.9233	103.716	168.59
rest	101.199	107.584	170.134
rest	96.411	106.311	160.5
outlier	126.513	131.349	214.305

## Sheet: CRCM0044
outlier	94.9943	84.9024	167.683
rest	72.7761	62.6831	128.233
rest	72.6475	65.764	128.505
rest	72.7438	62.9552	129.914
rest	72.8319	64.7033	128.289
beat	73.5402	62.4688	128.986
beat	73.1825	64.998	129.095
beat	73.3065	62.7127	129.419
beat	74.4754	63.0895	129.668
beat	73.2175	64.989	129.282
beat	73.9743	62.7628	130.119
beat	72.9215	66.1904	128.572
beat	72.9562	63.8779	130.632
beat	75.0644	65.9596	130.22
beat	72.8035	63.5282	130.912
beat	73.1975	64.5945	131.053
beat	74.0701	64.7405	129.9
beat	74.7393	63.2173	131.582
beat	74.4365	67.0167	130.644
beat	74.1977	65.0021	131.735
rest	75.101	65.0195	132.502
rest	74.5686	67.0598	129.436
rest	75.1484	63.5091	131.091
rest	73.5972	65.6248	130.885
rest	74.1474	64.3218	131.506
rand	76.4541	64.6304	132.639
rand	73.6323	66.4314	130.575
rand	75.3889	64.0817	133.76
rand	75.3956	65.2902	133.006
rand	74.6256	64.9473	130.506
rand	75.6933	64.8319	131.924
rand	73.7837	65.3262	130.848
rand	75.4466	63.5787	132.884
rand	74.4427	65.4339	131.449
rand	75.4729	63.258	130.954
rand	74.9427	66.4774	132.081
rand	76.1874	62.9916	132.306
rand	75.6548	66.8211	131.563
rand	74.9833	64.6893	130.387
rand	76.56	63.6443	133.474
rest	74.9989	67.6101	131.233
rest	75.6074	63.8207	132.658
rest	75.445	65.3298	133.35
rest	75.1374	66.8887	132.048
rest	75.8768	65.1946	133.626
beat	74.2032	66.7896	130.206
beat	75.5501	64.113	132.836
beat	73.7337	66.1662	131.22
beat	74.8382	63.9567	133.023
beat	75.331	67.2124	133.037
beat	73.663	66.0707	131.916
beat	75.4349	66.3937	132.68
beat	74.066	65.945	131.714
beat	75.2615	64.605	133.381
beat	74.1671	67.1966	130.332
beat	74.9777	64.6611	133.009
beat	75.082	67.4181	132.174
beat	73.7094	64.9	132.273
beat	74.8419	65.8074	132.558
beat	73.9617	65.692	130.141
rest	75.1751	64.9441	133.237
rest	73.8089	65.3064	130.402
rest	75.7679	63.1839	132.989
rest	74.0888	67.5171	130.358
rest	74.3084	62.051	133.359
rand	75.0544	67.4462	132.73
rand	73.7816	64.5185	130.026
rand	75.2129	65.8417	132.463
rand	73.4635	65.309	130.025
rand	75.5622	64.495	132.96
rand	73.5309	66.7364	131.29
rand	74.3653	63.2942	132.021
rand	74.7333	66.7048	129.259
rand	75.1531	62.2246	132.024
rand	74.3138	65.9524	131.53
rand	74.6052	65.7949	130.569
rand	75.6921	64.5237	133.215
rand	73.9944	67.5402	130.578
rand	74.5147	63.651	131.648
rand	74.2846	67.6993	130.802
rest	73.9324	64.1013	131.437
rest	75.1151	66.7344	132.075
rest	74.6559	65.328	129.62
rest	74.3452	64.561	132.021
rest	73.6588	65.8789	130.031
rest	76.4273	64.1645	132.56
rest	74.6911	63.6886	129.44
rest	76.3021	64.585	132.086
rest	74.0134	65.0536	130.836
rest	75.6286	62.5063	131.031
rest	74.5586	66.1792	133.156
rest	77.5314	64.2349	135.473
rest	74.1566	66.4709	130.669
rest	75.973	61.8173	133.348
rest	73.9925	65.8937	131.888
rest	76.1876	63.1277	133.4
rest	74.3571	66.4723	131.101
rest	76.7256	63.9058	133.592
rest	75.3839	65.5162	131.689
rest	75.6621	64.1305	133.328
rest	75.0789	66.3522	131.074
rest	75.4452	64.9149	133.711
rest	73.5218	65.7283	131.625
rest	75.4364	65.7981	132.642
rest	74.1842	68.5282	131.344
beat	74.7533	64.1907	132.74
beat	74.2583	67.9997	131.516
beat	74.3208	65.2788	130.817
beat	75.6522	66.918	132.123
beat	75.3809	64.4907	131.972
beat	74.3291	65.7126	133.419
beat	74.1592	65.6345	131.22
beat	75.0187	65.7545	132.53
beat	73.9835	66.6999	129.924
beat	74.1452	64.3501	132.811
beat	74.0758	67.8185	130.563
beat	75.3688	63.2856	132.994
beat	75.2114	67.5238	131.443
beat	73.9854	64.1104	131.891
beat	75.1274	66.65	132.082
rest	73.9739	64.6418	130.181
rest	74.8949	65.1942	131.698
rest	74.1832	65.4432	130.905
rest	75.0828	64.715	131.7
rest	74.4659	66.1568	130.292
rand	75.0819	62.5115	132.592
rand	73.738	66.3993	130.736
rand	74.7033	64.2856	133.394
rand	73.5446	66.9125	129.487
rand	75.7434	62.5309	132.191
rand	74.6543	66.4187	131.287
rand	74.0579	62.8573	132.7
rand	74.177	67.0052	132.715
rand	74.5677	65.4178	130.54
rand	75.0209	65.0355	131.94
rand	73.8676	66.0093	130.401
rand	74.1689	63.9377	132.268
rand	74.9774	66.2584	131.272
rand	74.9557	61.923	132.224
rand	75.3548	65.8735	130.706
rest	75.7758	64.013	131.897
rest	75.5632	66.2383	132.627
rest	72.5668	66.6709	132.442
rest	75.0251	64.0481	133.177
rest	75.2459	67.2107	130.995
rand	73.712	62.8248	130.382
rand	73.2706	65.2215	133.487
rand	76.2964	64.029	133.261
rand	75.8107	64.5655	132.856
rand	74.6942	66.5349	130.766
rand	75.8804	63.5989	133.522
rand	75.6367	66.4202	130.448
rand	75.1706	63.3702	131.717
rand	74.5218	65.7468	131.193
rand	75.3768	64.0109	131.016
rand	75.5748	65.4268	131.588
rand	75.07	65.5622	131.035
rand	75.8246	65.8008	132.233
rand	74.1945	65.8794	129.82
rand	76.4297	63.9312	132.802
rest	75.1673	67.0581	130.392
rest	76.596	64.961	132.703
rest	74.7043	66.3134	131.657
rest	75.7396	64.5314	131.947
rest	76.3565	68.1951	131.991
rest	75.853	66.2234	131.587
rest	75.7488	66.7479	133.04
rest	71.9456	65.0377	132.856
rest	75.1651	67.185	134.502
rest	72.1081	65.5485	132.764
rest	76.4206	64.3979	133.524
rest	74.6316	66.5673	131.29
rest	75.8071	64.0947	133.243
rest	74.4451	66.738	132.35
rest	74.4617	65.2818	131.55
rest	74.9214	64.9331	132.567
rest	73.3668	66.5459	132.862
rest	74.5197	62.8896	131.764
rest	74.106	66.3699	130.773
rest	74.1879	64.3715	131.352
rest	74.1177	65.4611	133.753
rest	73.6725	66.9428	130.742
rest	75.1877	63.6625	132.41
rest	73.2788	66.3132	129.417
rest	74.477	63.4472	131.885
beat	73.2435	65.7187	130.171
beat	75.594	63.9576	131.82
beat	74.1026	65.6646	129.972
beat	75.0212	63.9325	131.3
beat	73.7251	65.1501	130.207
beat	72.6021	62.8056	131.371
beat	73.6406	65.6877	129.418
beat	74.6963	61.806	130.291
beat	73.0375	65.2051	129.121
beat	73.93	63.5614	130.147
beat	73.5937	65.1901	129.759
beat	73.7976	64.3249	129.62
beat	73.8222	64.7391	130.599
beat	74.1234	63.9624	129.631
beat	73.4924	63.6492	130.424
rest	73.5158	65.9457	127.809
rest	74.4341	62.8382	130.227
rest	73.5636	65.4492	128.417
rest	74.1424	62.0598	129.456
rest	73.8619	66.3164	129.706
rest	72.8489	62.0476	126.625
outlier	95.5221	82.6751	168.284

## Sheet: CRCM0045
outlier	153.059	143.611	85.0976
rest	127.415	119.545	71.8592
rest	125.861	117.687	70.8547
rest	127.076	118.378	71.9158
rest	125.63	117.309	70.7533
beat	126.556	118.07	71.4453
beat	126.391	117.959	71.5706
beat	126.163	118.851	72.1886
beat	126.91	118.603	71.515
beat	127.192	118.024	70.3686
beat	127.136	119.447	70.8479
beat	127.984	119.288	71.6473
beat	126.323	117.854	69.9238
beat	126.141	118.725	69.7687
beat	127.473	117.899	70.6893
beat	126.483	119.703	70.1148
beat	126.174	118.562	72.9246
beat	126.832	118.353	70.758
beat	126.513	119.077	70.309
beat	127.98	119.665	72.4701
rest	126.103	118.833	71.9115
rest	127.509	119.98	71.6348
rest	127.723	120.305	72.5064
rest	127.305	119.765	70.6776
rest	127.949	119.154	72.2775
rand	127.07	120.264	72.7143
rand	127.333	120.157	72.5405
rand	127.781	121.398	69.8969
rand	128.257	121.401	73.9296
rand	127.664	120.013	70.4186
rand	128.393	119.949	71.0545
rand	127.842	121.079	71.7991
rand	127.2	118.736	72.1673
rand	127.327	120.18	72.5468
rand	128.242	118.978	71.64
rand	127.725	120.147	70.0433
rand	128.439	120.508	71.0748
rand	127.605	119.91	70.9252
rand	129.128	120.731	71.4541
rand	129.098	120.947	73.2867
rest	128.406	120.705	70.3699
rest	128.203	120.607	71.1339
rest	128.185	120.597	71.9283
rest	127.233	118.945	70.6926
rest	130.245	120.349	73.3194
beat	128.624	120.022	72.3738
beat	130.043	120.065	74.0303
beat	128.029	120.566	72.7323
beat	127.808	118.632	70.832
beat	129.689	120.241	74.1888
beat	127.84	120.31	70.7635
beat	130.593	120.331	74.0402
beat	128.62	121.344	72.4551
beat	129.568	120.252	72.2066
beat	129.565	120.983	73.631
beat	127.725	118.311	74.558
beat	127.674	120.865	72.1679
beat	126.57	120.499	72.1966
beat	127.377	119.649	70.9309
beat	128.9	120.946	71.6604
rest	126.618	119.293	70.4169
rest	128.331	119.528	73.5638
rest	126.556	119.534	72.8026
rest	127.746	118.502	70.9068
rest	127.18	119.235	71.5677
rand	127.116	119.581	72.9518
rand	127.252	119.727	69.729
rand	128.232	119.876	72.9225
rand	127.533	120.624	70.9911
rand	128.335	119.596	70.4201
rand	127.838	120.449	72.6661
rand	126.557	120.36	69.0348
rand	128.558	118.907	74.2812
rand	128.21	120.513	72.5155
rand	127.696	120.04	71.9689
rand	127.083	119.862	70.0536
rand	127.816	119.477	72.3497
rand	127.853	120.67	72.6723
rand	129.399	120.886	71.6659
rand	128.041	119.701	72.52
rest	129.073	120.016	71.7316
rest	128.445	120.638	68.0901
rest	129.451	120.417	71.2734
rest	128.195	118.931	69.1716
rest	129.45	119.671	71.7617
rest	128.271	120.25	71.7143
rest	127.387	120.308	71.1087
rest	127.914	120.736	71.6197
rest	127.342	120.166	70.767
rest	127.733	120.584	74.8343
rest	126.226	119.811	71.1471
rest	127.919	119.421	73.9496
rest	127.98	120.222	71.338
rest	128.726	120.556	72.4538
rest	126.572	118.709	69.7936
rest	129.973	120.107	71.655
rest	126.564	119.536	73.5387
rest	128.042	119.929	72.2407
rest	127.818	119.535	72.3659
rest	126.903	119.157	69.7812
rest	128.385	119.532	73.7217
rest	127.13	119.837	70.4614
rest	128.809	119.949	73.7855
rest	128.239	119.017	71.5054
rest	128.202	121.691	75.0916
beat	127.248	120.067	70.6574
beat	128.799	120.559	73.9454
beat	128.48	119.714	70.2139
beat	128.451	119.936	73.3007
beat	128.195	120.308	72.9619
beat	127.097	119.406	71.0128
beat	129.202	120.597	72.69
beat	128.016	119.504	71.176
beat	127.954	120.251	73.6162
beat	128.012	121.151	72.9231
beat	128.067	119.318	71.089
beat	127.227	119.75	71.6009
beat	127.916	120.047	72.1503
beat	128.113	119.668	70.5125
beat	128.245	119.468	73.2865
rest	128.903	120.366	71.734
rest	129.782	120.706	74.5649
rest	128.992	120.916	72.8223
rest	127.516	121.313	69.9865
rest	128.401	120.026	71.0393
rand	128.681	119.614	72.5805
rand	127.601	122.343	74.6875
rand	126.661	118.915	70.7465
rand	128.846	119.726	73.3539
rand	127.846	120.27	72.1245
rand	127.871	121.23	71.1398
rand	129.398	120.636	72.3342
rand	127.672	118.889	66.4375
rand	127.622	118.437	73.9234
rand	129.542	120.779	71.8008
rand	128.191	119.203	68.4646
rand	127.118	119.471	68.7084
rand	127.651	119.944	69.4591
rand	127.16	120.246	68.4204
rand	130.037	119.881	73.6652
rest	129.844	119.708	69.4167
rest	129.107	119.518	70.3528
rest	127.782	121.325	68.8431
rest	127.832	119.018	71.4842
rest	128.214	118.475	71.0774
rand	127.776	120.577	71.6172
rand	129.041	120.163	72.0759
rand	129.614	118.867	69.7702
rand	125.917	121.421	73.1204
rand	125.493	119.446	75.6907
rand	127.204	120.372	79.7066
rand	123.184	117.372	76.326
rand	122.904	117.849	73.9301
rand	124.607	117.887	74.3968
rand	125.978	120.988	69.8441
rand	126.293	118.745	72.3539
rand	129.044	120.299	71.9691
rand	127.587	119.65	71.9126
rand	129.362	120.49	72.397
rand	129.185	121.217	71.8473
rest	129.675	120.26	72.5237
rest	129.103	119.393	71.7348
rest	128.948	121.135	73.2225
rest	129.569	120.278	73.0782
rest	130.454	121.458	71.6783
rest	130.138	120.013	70.7776
rest	128.871	120.132	69.5443
rest	128.789	121.37	73.3891
rest	128.09	120.051	72.5803
rest	128.55	121.061	72.1524
rest	130.142	121.573	72.0806
rest	128.445	120.092	71.4887
rest	129.155	121.216	72.0815
rest	128.688	121.363	71.6647
rest	128.65	120.935	70.7311
rest	130.223	121.219	73.7804
rest	129.857	121.393	70.6484
rest	130.102	120.224	71.7637
rest	128.237	120.917	71.0957
rest	130.103	122.049	70.2621
rest	128.748	120.969	72.5039
rest	127.821	120.82	69.2489
rest	127.286	121.027	72.3067
rest	128.502	120.975	69.2233
rest	128.796	120.446	72.7451
beat	127.541	120.47	72.9188
beat	127.002	121.106	74.4417
beat	130.611	120.497	73.5363
beat	127.243	116.221	66.9479
beat	116.663	106.153	64.7649
beat	120.877	108.447	73.0587
beat	123.865	118.269	67.8517
beat	124.685	117.816	71.3803
beat	124.836	117.82	71.3609
beat	126.426	118.327	71.2484
beat	127.301	118.571	73.2398
beat	126.528	119.409	72.9258
beat	127.154	120.37	71.4935
beat	127.009	120.817	72.2103
beat	126.949	120.505	70.7144
rest	127.218	118.185	72.4544
rest	127.375	119.843	70.8594
rest	127.485	119.876	71.8981
rest	126.92	119.15	70.4612
rest	127.256	119.41	70.3244
rest	128.143	119.156	71.2462
outlier	153.694	144.248	86.9174

## Sheet: CRCM0048
outlier	85.587	146.082	149.828
rest	70.24	121.537	126.179
rest	69.4445	120.919	126.153
rest	68.6346	119.136	122.838
rest	69.1944	119.256	125.494
beat	69.5048	120.576	123.758
beat	69.1279	119.138	123.717
beat	69.0059	119.216	124.795
beat	69.3551	120.371	124.455
beat	68.7588	118.781	125.076
beat	69.7005	119.779	123.881
beat	68.1908	120.118	124.005
beat	69.9127	120.882	125.514
beat	68.9051	120.316	125.56
beat	69.2048	120.002	127.072
beat	69.5122	120.657	126.949
beat	69.9467	120.875	127.409
beat	69.7529	120.241	127.216
beat	69.7708	120.302	127.162
beat	69.3988	119.529	127.333
rest	69.9382	121.291	127.61
rest	69.5654	120.403	128.435
rest	69.7224	120.808	128.661
rest	70.1025	121.648	129.43
rest	68.9674	120.431	128.566
rand	69.7615	120.623	129.262
rand	69.3329	121.22	127.91
rand	69.7418	120.9	127.695
rand	70.666	121.436	128.365
rand	69.6453	120.93	126.911
rand	69.8119	121.83	127.333
rand	70.1322	121.769	128.53
rand	69.966	121.917	127.104
rand	70.4258	121.749	128.066
rand	69.4559	121.079	126.065
rand	70.2974	122.331	128.868
rand	70.4008	122.397	128.26
rand	69.9185	121.462	126.892
rand	70.9407	122.178	129.169
rand	70.9568	122.046	128.193
rest	69.9837	121.326	128.698
rest	70.9173	122.731	131.322
rest	70.2817	121.829	128.498
rest	71.1601	123.426	129.769
rest	70.3702	122.514	127.284
beat	70.1524	121.052	129.442
beat	70.2977	121.598	129.481
beat	69.8005	119.909	126.795
beat	70.2569	121.827	127.915
beat	70.2985	121.766	126.815
beat	69.8611	120.58	125.7
beat	70.5407	121.593	126.188
beat	69.8964	121.45	123.868
beat	70.8296	122.233	125.004
beat	70.9282	122.045	123.417
beat	70.5503	121.626	123.482
beat	71.325	121.381	125.268
beat	70.2656	122.56	122.315
beat	70.9213	121.464	122.676
beat	70.8889	121.851	121.278
rest	70.6778	120.977	122.536
rest	71.5507	121.397	122.066
rest	71.3852	120.711	119.609
rest	72.2315	124.178	117.435
rest	66.1467	121.763	144.958
rand	71.723	122.188	135.071
rand	70.1199	121.511	131.048
rand	68.4252	120.072	130.231
rand	69.3632	120.914	130.454
rand	69.3686	120.178	129.085
rand	68.9148	121.557	131.981
rand	69.0063	121.454	130.917
rand	69.1316	121.501	129.664
rand	69.0345	121.265	130.051
rand	69.0961	119.928	126.905
rand	69.6116	120.398	127.245
rand	69.7049	121.771	127.491
rand	69.8332	121.946	128.893
rand	69.658	121.81	128.511
rand	69.8325	120.597	125.212
rest	70.4262	119.983	126.286
rest	70.4506	121.105	125.992
rest	70.1538	120.863	126.621
rest	70.7556	121.035	126.975
rest	69.7764	120.117	126.649
rest	70.7411	122.485	127.368
rest	69.4359	121.091	125.442
rest	69.9785	121.105	125.119
rest	70.2865	122.609	126.303
rest	70.0667	123.53	126.915
rest	70.7832	121.293	126.325
rest	70.6797	121.838	126.048
rest	69.9423	120.518	126.856
rest	70.4788	121.355	126.93
rest	70.478	121.095	127.54
rest	69.9252	121.467	126.38
rest	70.187	122.024	126.235
rest	70.7395	120.141	127.176
rest	70.922	121.336	128.867
rest	70.8641	121.673	127.632
rest	71.069	122.282	130.227
rest	70.7703	122.175	127.881
rest	69.9238	120.6	128.742
rest	70.4209	122.274	127.974
rest	70.0404	121.23	128.77
beat	70.5057	120.912	128.564
beat	69.5375	121.254	128.175
beat	70.7184	121.877	128.163
beat	69.9896	122.032	127.856
beat	70.6234	122.84	127.874
beat	70.7646	123.472	127.444
beat	69.9005	122.921	127.555
beat	70.5048	121.737	126.201
beat	69.3025	121.562	126.282
beat	70.3043	121.771	126.824
beat	69.8292	122.199	126.128
beat	70.4267	122.274	126.616
beat	69.8515	120.924	125.076
beat	69.9404	121.57	126.105
beat	70.0898	122.47	126.37
rest	70.0231	120.458	124.406
rest	69.6461	121.382	125.556
rest	70.0257	121.708	125.173
rest	70.6084	120.914	127.771
rest	70.604	121.883	128.163
rand	69.5132	120.48	127.061
rand	69.6654	121.764	127.732
rand	69.4574	121.61	128.424
rand	72.0658	120.888	128.958
rand	69.6547	119.302	126.568
rand	68.8938	120.264	126.928
rand	68.8017	120.06	127.096
rand	69.5923	120.199	127.51
rand	69.3066	121.069	126.301
rand	69.4958	121.057	127.778
rand	70.2434	121.816	129.071
rand	69.4512	120.141	125.975
rand	70.5763	121.103	127.336
rand	70.3377	121.052	127.177
rand	69.9814	121.641	127.619
rest	70.4631	120.985	127.818
rest	69.764	120.897	126.625
rest	69.8746	122.526	127.299
rest	70.5578	121.767	127.206
rest	70.8273	120.803	128.834
rand	71.4649	123.495	128.451
rand	70.4446	121.497	127.47
rand	69.9149	121.545	129.347
rand	69.6801	120.319	126.15
rand	71.0941	121.128	127.508
rand	70.4171	121.901	128.151
rand	70.0484	120.936	128.315
rand	69.9336	121.535	129.375
rand	69.9859	121.07	127.097
rand	70.0788	121.871	126.702
rand	69.5831	122.612	126.901
rand	69.8822	123.339	126.245
rand	70.7332	122.66	126.184
rand	70.2615	122.788	127.533
rand	70.6169	122.126	126.345
rest	70.2944	122.547	125.782
rest	70.7368	121.296	127.467
rest	70.7362	121.429	127.457
rest	70.1957	121.922	128.79
rest	71.1754	122.141	129.122
rest	69.8688	121.189	127.421
rest	70.4523	121.252	128.378
rest	69.8436	121.4	125.847
rest	70.36	122.505	128.295
rest	70.9562	121.89	128.146
rest	70.3531	121.475	126.782
rest	70.5539	121.652	127.522
rest	69.7908	120.941	125.761
rest	70.5883	122.088	127.323
rest	70.3354	121.499	126.69
rest	69.9308	120.869	128.199
rest	70.4413	121.679	127.941
rest	69.9706	121.446	125.794
rest	69.6231	120.786	127.068
rest	70.2777	121.097	127.385
rest	70.4419	121.374	126.353
rest	69.2669	120.805	128.142
rest	69.2136	121.607	126.947
rest	68.6437	121.585	126.931
rest	69.7497	121.972	128.063
beat	69.9302	121.024	126.331
beat	70.07	121.352	126.931
beat	70.2973	121.283	127.599
beat	69.0489	119.309	125.654
beat	70.1643	119.906	126.494
beat	70.0163	120.058	126.226
beat	69.35	119.877	125.455
beat	69.3202	120.662	126.638
beat	69.5904	119.474	124.916
beat	68.688	119.481	124.929
beat	68.8642	119.642	125.409
beat	69.556	120.279	125.782
beat	68.7726	120.03	124.174
beat	69.8256	119.202	127.386
beat	69.6653	119.392	124.657
rest	69.3404	119.333	124.806
rest	69.3728	119.844	126.739
rest	69.1825	119.94	125.97
rest	68.7326	119.834	125.457
rest	69.0315	121.261	125.585
rest	69.3873	119.539	125.077
outlier	84.9482	147.836	155.267

## Sheet: CRCM0050
outlier	82.8223	91.2275	108.336
rest	64.9385	70.2305	84.5008
rest	65.5029	71.7594	85.8462
rest	63.0001	72.4666	85.9681
rest	64.4111	72.1262	85.7812
beat	63.2138	70.6456	83.9295
beat	64.8333	71.5505	85.3604
beat	66.1876	72.8594	86.094
beat	64.816	70.9771	86.0756
beat	65.763	70.8662	82.5077
beat	65.3846	71.9882	89.3553
beat	66.4009	72.8984	84.9255
beat	64.0256	70.9973	85.3476
beat	65.6834	71.8409	84.7051
beat	65.8891	71.9374	85.557
beat	66.6053	73.0782	86.6737
beat	65.2494	71.5156	85.4775
beat	66.2407	71.5452	85.2589
beat	66.5495	72.9691	87.2427
beat	66.1259	73.4118	88.4773
rest	66.5176	72.0051	87.2226
rest	64.5864	71.3649	86.9705
rest	66.8491	73.0618	86.4701
rest	64.8076	73.4756	86.1174
rest	65.5636	74.0717	88.7605
rand	64.9768	71.0149	84.9821
rand	65.5513	72.5965	86.3944
rand	67.4151	73.0888	87.9176
rand	66.1604	72.9737	87.8156
rand	64.6672	72.2487	87.7511
rand	65.9765	72.4718	86.3153
rand	67.1537	73.0647	86.8966
rand	67.3234	73.2221	87.0677
rand	64.1539	72.1084	86.4941
rand	66.554	72.6941	84.896
rand	66.0649	72.8334	87.4195
rand	66.9278	73.8712	87.6246
rand	66.0634	74.1779	87.5511
rand	68.4859	73.3979	87.1014
rand	65.9688	72.4144	88.1159
rest	65.4774	71.8454	86.7762
rest	67.3686	74.2398	88.178
rest	67.9903	73.7523	89.522
rest	66.3686	73.0903	87.5093
rest	72.1287	74.6859	86.3447
beat	57.565	70.3604	90.7826
beat	68.8265	74.9396	91.2873
beat	65.827	73.074	87.9241
beat	66.6014	73.141	88.5102
beat	65.9083	73.0435	86.3818
beat	63.9452	71.8323	86.579
beat	66.7831	72.8734	88.0773
beat	67.2889	73.3403	88.2898
beat	66.9785	73.0372	87.4065
beat	66.3176	73.3589	86.9162
beat	65.8449	73.4033	85.2212
beat	65.7455	72.8387	88.1047
beat	64.8107	72.3911	85.399
beat	66.1099	72.0016	86.1695
beat	64.9628	71.7336	84.992
rest	66.9646	72.9964	85.8156
rest	67.1795	73.072	86.126
rest	65.0888	73.415	85.2946
rest	66.7294	73.116	85.5832
rest	66.3431	73.1366	94.5531
rand	66.0456	73.279	86.3257
rand	65.3768	73.3182	86.248
rand	66.1915	72.872	84.3716
rand	66.5425	72.546	83.8507
rand	66.8963	72.5015	86.1349
rand	66.1549	72.91	86.6775
rand	66.9584	73.0038	85.5656
rand	65.8351	71.6606	83.1799
rand	65.8926	72.6474	84.2852
rand	66.1628	73.2185	83.5548
rand	66.2533	72.7795	89.9233
rand	65.2052	73.2349	86.7495
rand	65.0308	72.1876	86.754
rand	66.2155	71.2548	86.537
rand	65.8543	72.0379	86.0447
rest	66.4198	73.5985	88.2301
rest	66.5103	73.0033	86.4766
rest	67.0221	73.8242	87.175
rest	66.4339	71.2255	87.3532
rest	65.1245	72.5107	88.8685
rest	65.3742	72.3725	85.9915
rest	66.0509	72.9051	84.2812
rest	67.4945	73.2718	84.6562
rest	65.4185	73.8204	89.232
rest	65.1563	72.6655	85.8443
rest	66.0096	71.4406	86.304
rest	65.7654	73.1728	84.2212
rest	68.723	75.0402	103.84
rest	64.6131	71.7505	88.8674
rest	65.2385	71.932	88.5667
rest	66.8366	73.1238	84.6349
rest	67.4482	74.6769	105.341
rest	65.0197	73.0416	86.8783
rest	66.717	73.1335	85.9334
rest	66.8187	72.8817	86.0607
rest	65.848	72.7904	86.4028
rest	67.3339	74.7835	87.9588
rest	66.85	72.5406	87.5232
rest	66.0168	72.4612	86.2574
rest	65.2836	71.8002	81.9255
beat	65.3754	73.0848	84.5839
beat	68.1999	74.83	97.7955
beat	64.349	73.5032	85.2736
beat	67.8032	74.5716	87.2784
beat	66.7411	72.2226	85.115
beat	64.7107	71.9995	82.9958
beat	65.1951	71.0715	81.8476
beat	66.1544	71.6639	83.8219
beat	66.7867	73.0587	85.1568
beat	65.3097	72.2751	84.8352
beat	65.9151	72.4313	84.8082
beat	66.3265	72.5063	84.9715
beat	67.7719	73.7795	86.0403
beat	66.4526	73.3287	85.7121
beat	64.9634	72.1892	84.3275
rest	67.6692	73.0127	82.4001
rest	64.8097	72.3975	92.6832
rest	67.344	74.7975	91.3974
rest	65.0511	73.3402	86.0392
rest	67.1673	72.2027	86.404
rand	66.1819	72.2069	86.6603
rand	66.3304	73.4375	88.251
rand	65.8354	73.4395	87.1228
rand	65.0273	73.051	85.0714
rand	66.784	72.1389	85.5966
rand	67.2328	73.1643	87.2031
rand	66.3626	74.2975	87.4856
rand	65.4941	71.589	84.5539
rand	66.5394	72.5383	87.8265
rand	65.9529	73.1908	89.0959
rand	65.3941	72.6778	88.0695
rand	65.7148	72.5186	88.096
rand	66.1427	71.7939	88.6021
rand	65.2298	73.3462	88.5391
rand	65.8506	72.649	87.4155
rest	64.7439	71.1118	88.4329
rest	66.7773	73.4668	88.992
rest	65.7634	73.7144	88.397
rest	66.4167	72.3548	85.3855
rest	66.191	71.7629	85.6625
rand	65.6226	71.6386	87.4917
rand	65.5052	73.3306	86.7829
rand	65.4761	72.5578	87.5969
rand	65.8909	72.548	86.7496
rand	66.3786	73.4551	86.6342
rand	67.4502	73.7547	85.1991
rand	66.6173	72.4801	88.4538
rand	65.0141	72.3614	86.8805
rand	67.0202	73.4207	87.3888
rand	67.1996	74.1521	88.5197
rand	65.9962	72.5696	87.3422
rand	66.2593	72.7014	86.3184
rand	65.9875	73.5329	89.2347
rand	66.9416	73.6887	88.5154
rand	66.4926	72.5795	88.6676
rest	66.7992	72.6961	88.4079
rest	66.241	73.2248	89.9951
rest	67.0329	74.1592	88.0076
rest	66.3891	73.4591	85.8233
rest	65.5662	71.8128	87.0095
rest	67.1495	72.3187	84.9866
rest	66.8232	73.6315	86.9791
rest	64.9295	73.9524	86.7914
rest	66.8354	73.1541	85.651
rest	66.3912	73.2552	86.0444
rest	67.2253	73.2225	87.2569
rest	66.6753	72.7345	87.8128
rest	65.4993	73.4488	86.7886
rest	65.252	72.215	82.7582
rest	67.3376	72.9252	85.5595
rest	66.5749	73.2796	86.7225
rest	65.2453	73.5071	86.5703
rest	66.3869	72.7058	85.2951
rest	65.7292	71.3335	84.5929
rest	65.8871	72.7249	87.4615
rest	67.1371	73.3841	88.8399
rest	65.1458	72.8889	89.7587
rest	65.5019	71.7689	86.5168
rest	64.6704	71.9973	87.9563
rest	68.4132	73.4829	88.4876
beat	63.231	72.1369	87.4466
beat	65.6929	72.7168	86.6547
beat	67.2325	73.7072	85.3322
beat	63.3197	72.1648	85.6598
beat	65.6966	71.5832	84.3897
beat	65.6146	72.51	86.0416
beat	67.9384	73.8675	86.8819
beat	65.9197	72.4417	85.7155
beat	65.0182	70.7844	84.077
beat	65.9872	71.4594	84.5414
beat	66.1319	72.642	86.2708
beat	64.5531	71.8732	84.5131
beat	65.1792	70.8186	82.1895
beat	65.6327	71.6186	89.57
beat	63.0276	71.3907	91.1281
rest	66.5464	72.2453	85.9803
rest	64.4671	72.0446	86.8176
rest	64.4172	70.9436	83.5006
rest	65.2607	71.6867	85.1523
rest	65.3855	71.5623	84.6551
rest	63.2755	69.2	86.0322
outlier	83.1703	92.3749	110.21

## Sheet: CRCM0051
outlier	86.1053	104.935	168.999
rest	63.158	72.5256	124.58
rest	66.2538	84.6119	128.659
rest	65.2044	74.3524	123.491
rest	65.8656	77.2975	122.154
beat	67.4872	78.0399	123.78
beat	67.5483	78.0489	123.995
beat	67.7469	77.7892	124.624
beat	66.5135	78.1698	124.586
beat	66.245	77.7689	124.855
beat	66.7263	78.2626	124.786
beat	66.5993	76.0898	123.741
beat	66.6932	77.0364	124.809
beat	66.3624	77.4019	123.955
beat	67.2709	76.9543	123.011
beat	66.6627	77.9665	122.504
beat	67.127	78.0333	124.014
beat	66.8706	78.5804	124.799
beat	67.1704	77.6593	123.207
beat	67.9291	78.5339	123.557
rest	67.0228	78.3186	122.105
rest	67.0094	78.6914	128.286
rest	66.3992	79.1912	120.1
rest	65.1645	78.6128	133.054
rest	66.7538	79.74	127.015
rand	66.1793	76.9349	128.828
rand	66.0595	79.6458	127.453
rand	67.12	78.7571	127.34
rand	68.6641	79.8938	125.416
rand	68.9036	80.0256	125.311
rand	68.0496	80.2161	125.978
rand	68.433	80.1665	126.915
rand	69.0208	79.5529	126.649
rand	67.6946	78.8602	127.421
rand	68.7383	79.8914	125.927
rand	68.0163	79.0211	126.004
rand	68.9457	81.1019	124.921
rand	67.9901	80.0389	126.47
rand	69.1253	80.4708	126.374
rand	68.656	79.5839	126.046
rest	68.5487	80.3389	125.63
rest	68.1565	82.055	125.623
rest	67.4463	78.7078	131.835
rest	67.0629	79.2519	127.214
rest	67.2828	80.538	126.004
beat	67.3117	79.4891	126.22
beat	67.0972	79.6397	125.816
beat	66.0447	78.8436	124.549
beat	66.0917	79.2695	126.197
beat	67.7387	78.6037	127.472
beat	66.4097	78.5724	126.933
beat	66.7982	78.6031	125.804
beat	68.106	79.0582	125.16
beat	67.7401	78.6532	125.98
beat	68.231	79.5025	128.372
beat	68.5484	80.7216	126.388
beat	68.5645	80.4776	127.417
beat	68.0487	80.7005	126.872
beat	68.5702	79.9601	126.251
beat	68.24	80.0455	126.087
rest	68.933	80.4428	127.002
rest	68.1212	78.6326	123.871
rest	67.2938	78.9098	133.983
rest	67.2378	81.4567	130.829
rest	65.6618	78.0062	136.406
rand	66.821	79.7883	121.32
rand	66.2186	77.2337	128.576
rand	66.7445	77.8996	126.197
rand	66.4203	76.0527	132.434
rand	67.644	78.1118	126.829
rand	68.4567	77.9864	128.321
rand	68.0597	77.4376	127.304
rand	66.3846	76.9035	126.45
rand	67.1661	76.8189	125.743
rand	67.8137	79.1472	125.612
rand	68.134	77.7563	125.735
rand	68.0993	78.3362	125.738
rand	68.1401	78.3659	125.341
rand	67.919	78.0589	125.248
rand	67.9782	80.7119	125.406
rest	68.6713	80.4211	124.834
rest	67.8852	78.8405	127.02
rest	67.2242	78.5311	124.008
rest	65.4745	75.8302	123.766
rest	67.4835	80.8102	122.664
rest	65.591	79.0006	126.147
rest	66.325	78.8564	125.568
rest	65.7678	78.4456	124.51
rest	66.1011	79.3715	125.247
rest	65.3759	80.3444	124.256
rest	64.1161	79.9995	126.02
rest	70.2545	82.6263	126.265
rest	68.3556	79.2516	124.788
rest	69.0701	80.8204	126.339
rest	69.1629	81.0003	125.261
rest	69.2469	82.3665	126.658
rest	68.2488	80.0301	125.895
rest	68.1538	80.5467	124.823
rest	69.3489	81.8321	125.125
rest	68.7089	81.9717	129.411
rest	67.6923	80.6281	126.902
rest	67.2778	79.7758	125.593
rest	68.2707	80.5527	126.493
rest	69.5771	82.0111	126.64
rest	67.0862	80.6101	126.2
beat	68.9655	84.6371	127.195
beat	71.2482	83.4116	120.098
beat	59.9189	71.3074	140.187
beat	69.8706	81.3242	128.331
beat	71.7426	80.2032	134.274
beat	69.0421	75.528	129.149
beat	70.1472	77.5036	128.032
beat	68.2838	75.7449	124.451
beat	64.6332	76.229	126.15
beat	65.9166	75.4047	125.478
beat	66.0181	77.4549	128.17
beat	67.0697	77.5895	127.097
beat	67.0022	78.1304	126.71
beat	67.3698	78.1735	124.086
beat	67.3181	77.783	126.208
rest	67.8678	78.8791	127.221
rest	67.3048	77.9532	127.63
rest	67.4067	79.0512	126.054
rest	67.8603	79.3031	123.955
rest	67.0404	80.2633	124.459
rand	67.0167	80.5256	127.767
rand	65.6145	77.3912	129.281
rand	65.6164	78.3863	127.49
rand	65.8097	78.307	125.853
rand	66.2166	78.1729	123.756
rand	65.4776	78.2049	126.883
rand	67.5474	78.473	127.779
rand	68.4149	80.7706	127.957
rand	67.8451	78.3808	126.386
rand	67.5037	79.5741	127.407
rand	67.4428	79.4966	126.168
rand	68.1971	79.9358	127.644
rand	67.34	80.5186	127.776
rand	68.4053	79.1351	127.91
rand	68.3926	79.6507	126.312
rest	68.4218	79.4632	128.338
rest	68.2141	80.0788	125.207
rest	66.6297	78.2846	128.222
rest	66.2986	79.1632	125.259
rest	67.8841	80.3626	125.901
rand	67.549	80.5661	126.62
rand	67.9747	79.8718	128.24
rand	66.6498	79.2534	123.633
rand	66.7051	78.8409	122.739
rand	66.8461	80.4065	123.667
rand	67.9339	80.1212	124.528
rand	68.3961	80.8886	124.209
rand	69.8948	80.2791	125.338
rand	67.9451	79.4269	127.839
rand	68.6648	79.4402	125.105
rand	67.5104	79.4576	124.695
rand	67.9093	79.4106	126.221
rand	67.2842	80.4774	123.338
rand	68.3306	80.5664	123.267
rand	69.0537	81.7921	124.086
rest	68.6528	81.3459	124.717
rest	70.2453	82.0482	124.753
rest	70.0548	81.2088	125.618
rest	69.3758	79.5097	127.528
rest	69.116	80.2248	126.023
rest	68.6986	83.2583	121.575
rest	65.654	73.5682	137.045
rest	68.685	79.9971	129.835
rest	67.0575	74.9335	134.185
rest	67.6439	78.2906	127.93
rest	67.4954	78.4675	130.975
rest	65.7951	77.117	126.212
rest	65.1226	76.2009	128.456
rest	66.6151	76.2669	127.106
rest	66.2185	76.4824	127.706
rest	66.6893	78.7198	126.027
rest	66.0362	75.7587	129.785
rest	66.7005	78.5381	129.124
rest	67.9192	79.796	127.803
rest	67.753	80.2774	130.441
rest	67.4472	80.8962	129.065
rest	68.3016	81.4133	125.699
rest	67.4391	80.2891	126.315
rest	66.8781	80.1725	124.251
rest	66.2663	79.0551	125.561
beat	65.7368	79.7493	121.722
beat	66.6868	76.8208	130.833
beat	66.1776	79.4589	127.396
beat	67.3912	79.4973	126.005
beat	66.6038	76.9725	128.456
beat	66.0127	79.3993	123.865
beat	66.801	77.8147	124.333
beat	66.9648	77.6001	123.458
beat	66.123	76.2838	124.753
beat	66.5758	77.4756	123.777
beat	67.1494	77.7064	123.342
beat	67.5361	78.0085	123.353
beat	67.2467	77.6765	123.874
beat	67.5276	78.801	123.665
beat	66.3517	77.7324	123.639
rest	66.6274	78.0479	121.96
rest	66.971	78.4413	122.211
rest	66.611	78.502	122.9
rest	67.0873	78.7135	123.176
rest	67.1683	79.8195	124.183
rest	63.0548	74.083	116.889
outlier	88.4401	104.432	168.016

## Sheet: CRCM0052
outlier	L-BA-4	R-BA-6: medial/supplementary	R-BA 24-32: dorsal ACC
rest	109.933	99.2317	156.256
rest	88.3478	82.379	126.275
rest	88.2749	80.87	124.918
rest	87.7826	81.2142	125.538
beat	87.9773	81.6408	125.893
beat	87.9631	81.0749	126.552
beat	88.2316	80.985	125.689
beat	88.1985	81.068	125.209
beat	88.6023	81.3215	125.151
beat	88.7695	80.4285	126.186
beat	88.1646	81.405	125.157
beat	88.8787	81.4413	126.328
beat	88.2619	80.7813	126.572
beat	88.5538	81.3085	126.802
beat	88.2123	81.1894	126.431
beat	88.455	81.4817	125.999
beat	88.3007	81.407	126.984
beat	88.9135	81.64	126.104
beat	89.4239	82.1454	127.029
rest	88.7027	81.5652	126.234
rest	88.6093	81.2979	126.927
rest	90.0837	81.7216	125.23
rest	89.214	82.1672	126.482
rest	89.5727	80.9435	127.325
rand	89.9448	83.3628	127.008
rand	88.81	81.0778	128.017
rand	89.6867	82.5038	128.589
rand	89.6229	81.4295	127.126
rand	89.9472	82.0511	128.302
rand	89.3056	81.727	127.605
rand	89.7636	81.7616	127.368
rand	89.8972	81.5561	128.284
rand	90.2775	81.6844	127.528
rand	90.0182	82.3142	127.606
rand	90.0017	82.9859	127.942
rand	89.7672	82.0954	127.828
rand	89.8517	81.7957	128.294
rand	90.1522	82.1333	127.872
rand	89.7454	82.4083	127.801
rest	89.5321	82.6484	127.937
rest	89.6913	82.8608	127.478
rest	89.8324	82.6773	127.884
rest	90.4071	81.3372	128.558
rest	89.2886	83.968	126.19
beat	90.0554	83.483	129.118
beat	89.5859	83.8768	127.723
beat	89.6653	82.9724	127.144
beat	89.8126	82.4423	127.199
beat	88.6778	82.7969	127.32
beat	89.9911	82.4063	128.898
beat	89.1085	83.1448	127.808
beat	89.4751	83.2898	128.272
beat	89.509	82.6193	128.62
beat	90.1464	82.5228	128.063
beat	89.2208	82.5706	128.352
beat	90.314	81.736	128.594
beat	89.8351	82.683	126.936
beat	89.4538	82.7776	128.892
beat	90.8703	81.0098	128.751
rest	89.8568	82.0682	127.939
rest	89.2335	82.6386	128.108
rest	89.771	81.7443	128.524
rest	89.0844	82.9016	128.313
rest	90.3227	81.9486	127.657
rand	89.8289	81.546	127.333
rand	89.7321	82.3276	127.73
rand	88.9993	81.9479	127.609
rand	89.257	81.8639	127.435
rand	90.1148	82.3146	127.107
rand	89.3983	81.7037	127.225
rand	88.974	82.1119	127.1
rand	89.6622	81.596	125.646
rand	89.3169	81.596	126.084
rand	89.9177	81.3953	126.886
rand	89.2581	81.4976	126.657
rand	89.5962	81.0323	127.41
rand	89.999	81.4931	126.845
rand	88.8211	81.9766	127.335
rand	89.9255	81.1398	126.481
rest	89.5424	81.5978	125.746
rest	89.2058	81.4757	127.097
rest	89.6448	81.8397	127.391
rest	88.6231	81.4132	127.257
rest	90.0446	82.7144	127.482
rest	89.837	82.4367	128.746
rest	89.7816	82.7047	127.085
rest	88.9668	83.2465	127.527
rest	88.8604	82.8692	127.854
rest	89.616	82.4949	127.09
rest	89.3103	81.7971	128.071
rest	89.4709	82.1521	127.972
rest	90.6423	82.2149	127.811
rest	90.2455	82.986	127.699
rest	89.6384	82.0026	128.485
rest	89.3967	82.3626	127.699
rest	89.7376	83.232	128.195
rest	89.0282	82.4718	128.002
rest	89.5987	82.7849	128.601
rest	89.806	82.7304	127.508
rest	89.616	83.2235	129.574
rest	89.2711	82.8778	127.175
rest	89.6773	83.7902	127.884
rest	89.3669	82.4073	128.492
rest	89.579	82.783	128.103
beat	89.9945	81.1403	128.53
beat	90.0019	82.5641	128.626
beat	89.4225	82.8536	126.966
beat	89.3565	82.6678	127.685
beat	89.8291	82.3147	127.076
beat	90.1055	82.0367	127.769
beat	89.1922	82.4191	127.849
beat	89.5684	82.007	129.198
beat	89.8317	83.2862	124.129
beat	89.5768	82.6163	128.994
beat	90.2163	82.916	128.818
beat	89.5887	82.6247	129.044
beat	88.6652	82.4433	128.239
beat	89.1258	81.7365	128.51
beat	90.471	80.5171	129.653
rest	89.9364	83.5278	127.614
rest	89.1654	82.0438	128.064
rest	90.9151	81.2581	126.708
rest	88.4193	84.113	132.64
rest	97.1245	74.8033	114.536
rand	89.768	82.7934	129.336
rand	89.9136	81.1918	126.843
rand	88.8544	81.1263	126.299
rand	87.6075	81.8804	126.909
rand	88.6054	82.0337	127.356
rand	89.1654	81.5507	127.326
rand	89.4604	81.0584	127.006
rand	88.6684	81.444	126.502
rand	89.1868	82.4185	127.206
rand	89.0246	82.316	127.991
rand	89.7775	81.9431	128.22
rand	89.2261	82.7232	126.783
rand	89.1029	82.7792	127.331
rand	88.124	82.6172	127.531
rand	89.0418	83.4454	128.382
rest	89.9313	82.9178	127.942
rest	88.5529	82.8084	127.467
rest	89.4178	82.1224	127.977
rest	88.9236	82.5179	126.798
rest	89.8194	82.9383	126.672
rand	89.221	82.6896	128.511
rand	90.4043	82.997	127.297
rand	88.0272	82.6243	127.914
rand	90.4143	82.419	128.14
rand	90.053	81.6396	127.554
rand	90.1269	83.0378	128.716
rand	89.5551	83.1692	128.36
rand	89.8051	81.8237	128.231
rand	89.5726	81.1204	128.804
rand	90.2701	82.0951	126.557
rand	89.4813	81.8455	127.308
rand	90.0247	81.8919	127.941
rand	89.1794	82.2204	128.299
rand	89.8213	83.0042	127.585
rand	90.5451	82.2572	129.173
rest	90.0641	82.5788	128.383
rest	89.1332	82.996	126.802
rest	89.8372	81.8588	129.275
rest	90.0384	81.9019	128.104
rest	89.5916	82.8735	127.577
rest	90.2764	81.8307	129.221
rest	89.4008	83.5942	125.27
rest	90.8138	82.3026	128.535
rest	90.8763	82.7831	128.044
rest	89.2827	82.9016	127.6
rest	90.1804	82.6309	128.804
rest	89.6396	83.3373	127.843
rest	90.0823	82.5435	127.597
rest	90.1565	81.39	127.917
rest	89.1776	82.1115	127.496
rest	90.6625	81.2166	129.2
rest	89.3692	82.5956	127.516
rest	89.371	82.9	127.589
rest	89.5969	82.1094	127.328
rest	89.2246	80.9708	125.959
rest	90.0708	82.0549	127.648
rest	88.9419	81.8233	127.474
rest	88.6583	81.6825	125.505
rest	89.25	81.7247	127.407
rest	90.1666	82.2135	127.021
beat	88.6417	81.3957	127.397
beat	89.0951	81.5277	126.568
beat	88.7723	81.8928	126.573
beat	89.2371	81.7176	127.448
beat	89.2879	82.0904	126.948
beat	88.3597	81.5371	126.245
beat	89.084	81.717	126.343
beat	89.3177	82.3736	127.276
beat	90.331	80.7387	127.544
beat	88.7042	80.1553	126.975
beat	88.6511	81.241	126.902
beat	88.6251	81.3114	125.598
beat	88.669	81.0055	125.439
beat	88.5288	81.9386	126.582
beat	88.5883	81.1632	124.925
rest	88.0588	80.4563	126.201
rest	88.0134	80.6486	125.406
rest	88.2227	81.3302	124.099
rest	87.6058	80.8231	127.425
rest	87.8081	80.9271	125.002
rest	88.8426	81.7812	125.361
outlier	87.5858	81.9401	125.725
	108.322	100.117	155.791

## Sheet: CRCM0053
outlier	113.176	115.706	129.173
rest	93.7812	96.9814	110.638
rest	92.6659	94.8565	107.417
rest	92.7303	94.3793	107.287
rest	93.0864	94.4059	107.374
beat	92.8022	94.8236	107.675
beat	93.8878	95.9433	109.106
beat	94.1061	96.934	108.825
beat	93.1372	94.8895	107.423
beat	94.0088	96.1074	106.127
beat	93.2127	95.49	106.124
beat	94.2079	95.935	105.768
beat	94.3287	96.08	106.675
beat	93.3606	96.7349	108.842
beat	93.7388	96.6341	105.946
beat	93.7861	95.7046	108.121
beat	94.1266	95.8828	108.117
beat	95.0354	95.6841	107.873
beat	93.3177	96.5036	109.43
beat	94.8835	95.9571	110.447
rest	95.4623	96.5611	106.515
rest	94.3272	97.489	108.65
rest	94.4853	95.5004	107.633
rest	94.1178	96.0018	107.835
rest	94.7134	95.5587	110.583
rand	94.0485	96.438	105.274
rand	93.5204	96.777	108.928
rand	97.0117	97.9208	109.827
rand	94.29	96.4658	109.535
rand	94.7986	97.1504	108.365
rand	94.4364	96.5212	106.884
rand	94.9823	97.0174	108.419
rand	94.8182	97.7377	110.494
rand	95.116	97.0592	106.942
rand	95.5748	96.556	107.958
rand	94.929	97.6759	108.631
rand	96.4408	96.9483	106.167
rand	95.3806	97.1869	108.054
rand	95.5968	96.9733	108.114
rand	95.3098	98.1457	106.838
rest	95.5958	97.8149	107.364
rest	95.9103	95.8023	109.241
rest	93.5754	97.5485	116.01
rest	95.6701	98.3303	113.432
rest	96.1544	96.8665	108.392
beat	93.4968	97.0877	108.957
beat	95.609	96.3186	109.406
beat	96.2055	97.8755	109.212
beat	94.4821	97.3317	110.522
beat	94.6593	96.8873	108.341
beat	93.8548	97.3652	108.739
beat	94.8677	96.3595	108.365
beat	94.7223	96.4558	109.825
beat	93.6721	96.0427	109.524
beat	94.1069	96.7133	109.549
beat	94.62	96.7176	108.514
beat	94.6632	95.9337	110.056
beat	94.6364	96.0441	108.619
beat	95.0603	96.405	106.963
beat	95.2488	96.3627	108.875
rest	94.2222	97.1755	108.84
rest	95.2117	96.617	108.681
rest	94.3559	97.5203	108.447
rest	94.865	96.8988	110.493
rest	94.5248	96.8295	109.448
rand	94.2734	96.5629	109.451
rand	94.7702	96.5444	109.248
rand	94.4721	97.3359	108.637
rand	94.402	96.8496	108.648
rand	94.1175	97.496	109.025
rand	94.1706	97.4263	109.493
rand	96.359	97.5226	108.372
rand	93.7054	96.3839	106.798
rand	94.5446	96.4304	105.817
rand	94.2811	96.7224	107.036
rand	94.2201	97.3087	108.253
rand	94.5381	98.0401	108.073
rand	94.5438	96.9987	108.714
rand	93.0975	96.2936	107.748
rand	97.7068	96.968	110.6
rest	97.8457	95.8954	107.415
rest	96.1816	95.9489	107.706
rest	94.7602	97.0581	107.548
rest	93.2522	97.2749	107.508
rest	93.8219	96.3828	108.998
rest	94.9163	96.2631	109.453
rest	93.5269	97.0565	108.406
rest	94.3113	96.2883	108.965
rest	94.3409	96.5038	108.67
rest	94.2763	97.1195	108.979
rest	95.3026	96.2659	108.238
rest	95.0119	96.6489	109.528
rest	95.2055	96.0204	110.659
rest	96.0048	97.0263	109.497
rest	93.3759	96.7224	109.516
rest	96.4794	96.4792	112.081
rest	94.8441	96.8397	108.622
rest	94.9452	97.0423	108.714
rest	94.8329	97.8985	110.584
rest	95.1816	97.6103	110.816
rest	94.851	97.5755	107.841
rest	94.3286	97.9851	109.203
rest	95.2219	97.2391	109.659
rest	95.8811	96.643	108.646
rest	95.1884	97.4015	107.462
beat	94.6096	96.3101	108.673
beat	94.5934	96.1454	107.18
beat	94.9311	95.7836	108.13
beat	94.4857	96.8999	107.936
beat	96.0955	97.3141	108.496
beat	94.7723	97.2286	107.574
beat	95.735	96.9948	107.338
beat	94.4818	97.3397	108.383
beat	94.7957	96.2531	109.025
beat	94.5531	96.87	107.391
beat	95.5917	96.5251	110.309
beat	94.9886	97.2385	109.224
beat	94.2112	96.6484	108.313
beat	94.7483	97.5958	108.671
beat	94.7545	96.9523	108.817
rest	93.9954	96.7241	108.049
rest	95.1016	97.3363	109.567
rest	94.1708	95.5898	109.876
rest	93.695	96.2961	108.12
rest	95.3133	97.2582	109.923
rand	94.5489	97.3503	108.454
rand	94.4019	96.7953	109.988
rand	94.2248	96.3234	110.1
rand	94.473	95.4793	111.046
rand	94.599	97.348	108.86
rand	95.3529	97.4335	108.646
rand	94.2561	97.9029	107.349
rand	95.2749	97.8005	107.829
rand	94.1367	96.6164	107.864
rand	94.8021	96.7342	109.078
rand	94.4074	96.6655	110.371
rand	94.2103	96.2359	109.009
rand	93.3838	96.6225	107.423
rand	93.7625	96.7064	109.503
rand	94.1906	96.9615	107.627
rest	94.4087	96.2153	106.826
rest	95.0486	96.7506	109.913
rest	95.5742	96.8265	109.001
rest	94.0946	96.4726	109.718
rest	94.4825	96.3836	109.537
rand	94.662	96.2057	108.937
rand	94.6714	95.8678	108.288
rand	94.5688	96.4214	109.424
rand	95.2422	97.4575	109.185
rand	96.1733	97.2964	109.696
rand	96.2897	97.7071	110.239
rand	95.5132	97.0835	110.171
rand	95.1227	96.5954	107.24
rand	94.6801	97.2624	107.403
rand	95.1138	97.1193	106.417
rand	94.857	97.3881	106.521
rand	95.2509	96.9733	106.829
rand	95.3438	96.9507	106.524
rand	95.1614	97.7296	106.647
rand	95.6278	96.2967	112.22
rest	97.0046	97.5737	106.722
rest	95.1242	97.9663	109.333
rest	95.8228	97.3501	109.816
rest	94.4696	95.0879	108.088
rest	94.6449	96.6896	108.954
rest	94.4826	96.0479	110.529
rest	95.7126	96.4844	108.089
rest	95.0763	96.7704	109.853
rest	94.4844	96.7071	109.509
rest	95.2777	96.7407	109.91
rest	95.7643	96.3008	109.816
rest	95.3978	96.0226	108.776
rest	95.6845	96.3442	109.046
rest	95.7689	98.4471	106.781
rest	93.7523	96.9482	108.756
rest	95.9156	97.06	108.507
rest	94.9072	96.9565	109.055
rest	94.3395	96.4444	106.891
rest	94.4082	95.279	106.778
rest	92.7447	97.383	116.291
rest	94.455	96.7772	111.924
rest	91.3177	101.621	110.906
rest	89.1941	104.683	114.387
rest	94.2562	95.6206	109.04
rest	95.0016	94.3584	105.58
beat	94.5186	93.8665	106.92
beat	94.4383	96.2251	107.316
beat	95.1896	95.6064	108.612
beat	93.8379	96.2179	108.282
beat	94.6464	95.6721	109.53
beat	95.8392	96.8648	109.271
beat	93.3552	97.2553	105.259
beat	94.481	96.2506	107.725
beat	94.5007	96.0838	108.222
beat	94.1738	95.8868	107.26
beat	93.0525	95.754	107.96
beat	92.7526	96.3541	108.507
beat	94.3358	96.1816	106.38
beat	93.4781	95.6855	106.208
beat	93.4133	94.8391	106.292
rest	93.6108	95.2661	105.758
rest	92.3699	95.5166	106.407
rest	94.5601	94.0805	107.054
rest	95.7852	94.5973	105.3
rest	94.9567	95.2695	109.141
rest	94.5263	95.0004	106.104
outlier	111.777	115.149	130.399

## Sheet: CRCM0054
outlier	132.249	94.7992	151.63
rest	104.996	75.4725	119.09
rest	104.84	74.5693	118.641
rest	104.015	73.7938	117.689
rest	103.534	72.852	118.678
beat	103.216	74.461	118.66
beat	104.663	76.5116	120.264
beat	104.212	73.5814	118.841
beat	104.194	72.8716	119.786
beat	106.101	74.5582	119.039
beat	105.491	75.7908	118.658
beat	105.841	74.8158	120.177
beat	105.648	74.3527	119.553
beat	106.002	74.3685	119.053
beat	105.624	74.8604	119.06
beat	105.842	75.1812	118.101
beat	105.071	73.8486	120.91
beat	106.078	74.902	119.691
beat	106.066	74.6309	120.664
beat	106.498	75.4622	120.22
rest	103.927	76.1002	118.273
rest	112.427	74.0115	122.409
rest	109.955	77.1156	121.502
rest	109.89	76.4297	121.906
rest	112.375	78.1362	122.543
rand	103.766	75.0733	120.875
rand	106.457	75.8741	120.862
rand	105.506	76.0442	121.226
rand	106.276	74.2286	121.287
rand	106.398	74.1811	121.907
rand	106.982	76.2959	121.664
rand	106.811	76.359	120.999
rand	106.836	76.4641	121.219
rand	106.155	75.1329	120.801
rand	105.709	74.4939	121.535
rand	106.231	75.8998	121.527
rand	106.583	75.1065	122.455
rand	106.728	75.8925	122.236
rand	105.41	75.0404	120.711
rand	104.325	75.1335	121.704
rest	105.919	75.9548	121.041
rest	106.388	76.2619	121.111
rest	104.252	76.1559	121.468
rest	105.853	76.626	121.497
rest	102.699	76.8136	121.505
beat	110.681	77.0698	121.181
beat	109.37	76.6599	122.056
beat	108.743	74.0627	123.705
beat	108.54	77.1333	121.666
beat	108.985	77.3957	122
beat	108.181	75.7433	121.522
beat	107.671	76.653	121.892
beat	108.423	75.733	122.007
beat	107.319	76.586	122.603
beat	108.067	75.8216	120.749
beat	108.545	77.5252	120.317
beat	108.481	77.3581	120.715
beat	105.561	74.3774	120.742
beat	107.042	75.039	121.363
beat	107.486	77.1626	120.548
rest	107.597	76.8693	120.508
rest	107.686	72.7178	119.53
rest	107.794	79.8668	119.813
rest	107.389	75.7213	120.194
rest	107.09	73.966	119.591
rand	106.4	73.3076	119.686
rand	108.003	75.9771	121.008
rand	107.267	75.9647	120.067
rand	106.443	73.852	119.661
rand	107.768	74.5441	120.023
rand	102.923	73.5149	121.475
rand	102.977	73.874	121.4
rand	104.89	75.2594	121.832
rand	103.943	75.0159	121.506
rand	103.629	73.575	121.495
rand	103.985	75.3923	120.944
rand	107.732	75.5723	122.551
rand	105.11	75.654	121.058
rand	105.377	75.6352	120.613
rand	106.117	73.1449	122.997
rest	107.647	77.3085	121.715
rest	105.5	75.5648	121.528
rest	106.687	76.8433	122.091
rest	106.712	76.3958	121.088
rest	105.592	74.6664	121.569
rest	107.74	76.7997	121.654
rest	108.927	78.1464	120.94
rest	108.61	78.7944	121.92
rest	107.871	75.1479	121.698
rest	109.863	76.8818	121.933
rest	107.565	75.4785	122.117
rest	108.344	78.4692	119.457
rest	111.023	77.1323	120.922
rest	107.569	75.6475	121.865
rest	111.125	78.0447	123.728
rest	105.318	76.5447	118.545
rest	104.105	72.622	121.547
rest	106.179	74.6836	120.742
rest	106.513	76.5239	120.459
rest	105.281	75.3052	120.051
rest	107.106	74.8182	122.454
rest	105.464	74.8786	121.309
rest	107.328	76.6387	120.67
rest	105.88	76.3623	121.522
rest	107.377	73.4176	121.122
beat	106.519	77.6569	122.047
beat	106.653	75.9911	119.897
beat	106.499	73.4361	121.341
beat	107.621	75.7127	122.516
beat	106.328	75.0974	122.094
beat	106.989	76.4356	122.283
beat	107.379	76.6779	120.645
beat	108.436	75.8473	121.276
beat	108.341	76.3787	119.427
beat	108.017	76.7528	120.9
beat	108.585	75.7586	121.663
beat	107.977	75.7977	120.837
beat	106.935	76.4303	121.823
beat	106.96	74.8969	117.483
beat	106.192	74.3648	120.136
rest	106.715	73.969	120.722
rest	107.546	75.2847	119.855
rest	107.683	77.7322	119.004
rest	105.82	75.1921	122.779
rest	108.176	73.656	120.886
rand	107.977	76.6245	120.739
rand	104.97	77.2303	120.636
rand	103.955	72.8571	122.848
rand	106.837	76.5981	121.723
rand	105.982	75.971	121.26
rand	105.275	74.7886	122.623
rand	106.519	77.3575	121.363
rand	106.347	74.8691	120.571
rand	103.719	74.4364	121.537
rand	105.182	74.7672	122.438
rand	105.717	75.3079	122.275
rand	105.696	75.7438	121.374
rand	105.039	75.1892	122.649
rand	104.713	76.5092	122.075
rand	106.779	77.1855	121.72
rest	105.556	76.6049	121.32
rest	106.662	75.5167	122.02
rest	105.358	75.7415	122.57
rest	106.615	75.6698	122.862
rest	104.342	78.2229	121.279
rand	109.618	75.5749	118.002
rand	107.711	76.7471	119.506
rand	106.374	74.3077	119.652
rand	110.451	76.9024	120.972
rand	107.229	76.6523	120.181
rand	105.964	73.9718	121.547
rand	107.294	74.5512	120.928
rand	106.266	74.0279	120.009
rand	108.612	76.5062	120.61
rand	107.166	75.907	121.104
rand	108.44	76.6394	121.335
rand	109.018	74.9585	121.469
rand	106.967	75.8366	120.457
rand	109.244	77.1946	120.901
rand	110.758	75.9169	121.065
rest	108.651	75.1868	121.394
rest	106.857	76.3898	121
rest	107.963	75.3621	121.338
rest	109.055	76.1607	121.225
rest	109.221	76.7175	121.772
rest	109.923	76.3243	120.525
rest	110.819	77.2531	121.016
rest	105.329	74.3371	121.107
rest	108.89	77.2294	121.972
rest	107.183	75.6972	122.157
rest	108.837	76.1029	122.108
rest	105.349	74.6524	121.405
rest	107.296	74.5847	121.401
rest	106.672	76.8084	120.424
rest	104.789	77.1408	122.211
rest	106.436	75.9889	120.852
rest	105.852	76.4871	120.587
rest	104.072	76.6426	122.307
rest	103.757	74.4625	122.029
rest	103.827	74.7012	121.693
rest	104.212	74.5802	122.4
rest	105.007	75.765	122.3
rest	103.208	74.8798	121.606
rest	103.886	74.3379	121.721
rest	103.437	75.8144	121.82
beat	106.314	77.6583	121.58
beat	104.887	75.7698	120.492
beat	102.992	73.7963	120.698
beat	104.148	74.8478	119.846
beat	103.593	74.4398	118.914
beat	107.563	75.2596	121.127
beat	107.747	74.8683	119.113
beat	106.639	75.4777	120.072
beat	105.192	73.424	120.383
beat	106.902	73.9112	120.369
beat	107.719	75.5637	118.79
beat	107.492	75.6996	119.251
beat	106.77	73.8587	119.269
beat	105.499	74.3771	119.914
beat	107.026	74.4006	118.784
rest	107.419	75.1924	119.852
rest	107.135	76.9833	119.375
rest	106.091	75.7234	118.557
rest	104.436	73.301	119.271
rest	105.845	72.6326	118.702
rest	104.808	74.8377	117.706
outlier	131.757	94.0723	147.223

## Sheet: CRCM0056
outlier	85.0604	92.0085	155.313
rest	70.0533	77.2909	129.222
rest	69.4273	73.6097	128.214
rest	68.7458	76.0543	128.461
rest	68.7139	73.7434	128.098
beat	68.1403	75.168	128.582
beat	69.747	75.7097	127.549
beat	69.376	73.7546	127.827
beat	68.9037	74.282	127.005
beat	69.6574	76.2129	127.527
beat	68.5414	73.1445	128.168
beat	69.6101	75.4265	127.411
beat	70.2159	76.0177	127.719
beat	68.8234	73.996	128.681
beat	69.5168	76.9937	130.2
beat	69.3666	74.035	128.925
beat	69.5418	75.7296	127.444
beat	68.9541	76.5868	128.236
beat	70.1368	75.4956	129.041
beat	69.2645	77.0208	128.504
rest	69.3982	73.0308	128.699
rest	71.3945	77.7613	127.711
rest	69.9044	74.3047	128.509
rest	70.8427	78.3417	128.829
rest	70.2853	75.5098	129.006
rand	70.6412	78.7169	129.53
rand	69.1683	75.9539	130.49
rand	70.3031	75.0239	128.945
rand	70.7238	73.2848	128.059
rand	69.856	77.4304	127.794
rand	70.8078	76.676	128.943
rand	70.1876	75.8508	128.864
rand	70.8567	77.7828	128.469
rand	70.7172	75.4241	129.469
rand	70.7064	78.6834	129.828
rand	71.0118	76.1963	129.746
rand	71.4049	78.7586	129.109
rand	71.0026	76.0821	131.228
rand	71.6752	75.4208	128.571
rand	70.6548	76.9275	128.797
rest	70.8364	73.7927	128.936
rest	71.1671	78.7756	128.647
rest	70.0622	75.5083	129.518
rest	71.5267	77.3818	128.938
rest	68.9122	76.4057	131.387
beat	70.8185	75.3889	131.777
beat	69.6374	77.45	129.915
beat	69.2051	75.4271	130.6
beat	68.9246	75.1119	129.072
beat	71.4878	76.0429	130.755
beat	69.6468	75.1766	130.287
beat	69.8481	77.051	129.263
beat	69.7905	76.6331	129.166
beat	70.5215	75.1552	129.51
beat	69.7165	77.6805	129.61
beat	70.4613	76.0255	129.802
beat	69.556	74.7005	128.958
beat	70.2104	77.2931	130.279
beat	69.8048	74.7904	130.226
beat	70.841	76.7009	130.934
rest	70.343	78.168	129.718
rest	69.6848	74.3772	132.232
rest	69.9329	76.5783	129.783
rest	73.1568	78.4447	130.414
rest	70.4268	76.9594	129.846
rand	71.2706	76.7258	129.891
rand	70.1234	74.9788	128.678
rand	70.3194	76.6106	129.718
rand	70.0637	75.1733	129.195
rand	70.404	74.14	128.26
rand	70.3116	76.1375	129.324
rand	69.3761	76.4797	129.157
rand	69.3015	74.7218	130
rand	70.3254	77.4957	130.579
rand	68.7787	74.2689	130.125
rand	70.2846	76.4138	130.03
rand	68.4628	75.4586	129.705
rand	70.568	75.0467	129.962
rand	69.4713	76.3947	129.232
rand	69.4222	74.7098	128.991
rest	69.3227	75.9141	129.694
rest	69.2433	76.5572	130.674
rest	72.1558	76.3591	126.195
rest	71.2203	77.5834	128.709
rest	70.8847	78.2066	126.797
rest	71.3914	76.0104	126.715
rest	71.4706	78.4217	129.275
rest	70.1886	74.8051	125.723
rest	70.0899	76.7344	128.588
rest	69.8911	74.6724	128.304
rest	69.2929	76.5349	127.825
rest	69.972	75.082	129.275
rest	69.912	76.6165	128.948
rest	70.0857	74.8671	129.554
rest	71.0587	76.5038	129.814
rest	70.0842	76.3944	129.47
rest	70.9926	75.3651	130.428
rest	70.7777	77.3111	130.372
rest	70.0588	75.8027	130.125
rest	70.0773	75.5318	130.284
rest	69.95	77.7482	130.44
rest	70.6072	76.4396	130.17
rest	71.1115	79.0971	129.266
rest	70.9499	74.7276	128.804
rest	70.9825	79.1397	130.875
beat	70.879	76.3759	130.794
beat	71.4183	78.5607	130.897
beat	70.862	76.4995	129.277
beat	71.2779	76.4617	128.409
beat	71.5279	73.0932	129.663
beat	70.6477	75.9903	128.545
beat	71.5738	77.3882	129.012
beat	70.2603	74.6	130.44
beat	70.6957	76.8896	130.512
beat	70.0211	76.4744	130.764
beat	70.726	75.9655	130.332
beat	69.994	78.0117	129.828
beat	69.0002	74.1697	131.457
beat	69.7378	76.822	130.596
beat	68.6924	76.8997	129.357
rest	69.1358	75.0799	130.419
rest	68.4229	75.4149	131.541
rest	66.8649	73.5562	130.908
rest	70.1808	75.4278	130.579
rest	70.0856	78.9362	129.218
rand	70.3035	75.7014	127.917
rand	69.7031	74.5758	129.292
rand	70.2051	76.27	129.706
rand	70.3393	75.2337	129.331
rand	70.2905	76.2928	129.104
rand	69.5138	75.4261	129.351
rand	70.3572	75.835	129.162
rand	70.3815	76.8707	128.755
rand	69.6261	76.1728	129.318
rand	70.2354	75.2254	128.517
rand	70.0911	77.4943	128.406
rand	69.8597	75.027	128.625
rand	69.7533	77.3809	128.377
rand	70.3765	76.7428	128.41
rand	70.8368	74.8379	128.173
rest	70.4116	76.2631	127.872
rest	70.3883	74.3097	128.661
rest	70.4393	75.8194	127.544
rest	70.3007	74.2082	130.12
rest	72.4102	77.7814	126.712
rand	71.0165	76.9356	129.31
rand	70.2143	77.1457	130.688
rand	71.551	76.2021	128.557
rand	70.5631	76.1124	129.806
rand	72.0626	74.7084	128.465
rand	70.5383	77.6	130.346
rand	70.2087	75.0012	128.973
rand	69.9833	76.4434	129.236
rand	70.5816	76.4501	128.8
rand	70.1773	75.243	129.774
rand	71.0038	78.1224	129.174
rand	70.168	75.4667	129.051
rand	70.8583	77.2065	130.725
rand	70.2962	78.1212	131.346
rand	70.7253	77.1738	131.838
rest	70.8981	79.1343	131.239
rest	69.7283	76.3628	130.627
rest	70.199	78.1764	131.126
rest	70.8296	77.6776	131.052
rest	70.4149	75.7171	130.52
rest	71.4491	78.0034	130.727
rest	70.7171	74.0092	130.921
rest	68.7771	75.647	128.775
rest	70.2694	78.0371	129.249
rest	69.8167	74.9032	129.201
rest	69.6032	75.9183	128.573
rest	69.1762	76.3495	128.313
rest	70.1475	75.5355	129.346
rest	69.9956	77.722	128.91
rest	69.9228	76.5647	129.097
rest	70.8572	76.8474	129.496
rest	69.3388	77.2794	128.725
rest	69.7851	74.7927	128.306
rest	70.8504	78.2816	127.461
rest	69.6274	75.628	128.499
rest	69.0229	77.5373	127.028
rest	70.6952	74.9692	136.761
rest	70.1537	70.9462	130.066
rest	70.3226	75.0298	130.529
rest	70.3056	72.1028	129.678
beat	70.3657	74.1989	129.672
beat	70.4788	76.4191	129.535
beat	70.234	73.0682	129.317
beat	70.9307	76.498	129.305
beat	69.9989	75.5706	128.268
beat	69.6752	75.4931	129.22
beat	69.416	73.92	129.004
beat	69.7089	74.0935	128.255
beat	69.5509	76.0978	127.082
beat	69.6048	73.9789	128.486
beat	68.5216	76.5232	127.991
beat	68.9474	76.327	128.172
beat	68.7519	75.2348	128.474
beat	69.9132	77.8018	129.204
beat	68.2728	74.1869	129.033
rest	68.5063	76.3964	129.112
rest	68.2828	75.1869	128.173
rest	67.8661	74.8773	126.92
rest	69.5836	76.7623	125.943
rest	70.2823	74.0091	126.592
rest	71.7504	79.2623	124.372
outlier	86.2332	91.9808	152.073

[truncated: 1 more sheets: CRCM0057]
