# Supplementary material for: Potentiation of motor sub-networks for motor control but not working memory: Interaction of dACC and SMA revealed by resting-state directed functional connectivity
Source: PLoS One. 2017 Mar 9;12(3):e0172531. doi: 10.1371/journal.pone.0172531 (PMC5344349; doi:10.1371/journal.pone.0172531)
Supplement: S2 File — (XLS) [file pone.0172531.s002.xls]

## Sheet: CRCM0043
Time	Condition	BA4	SMA	dACC
0	Rest	2.18172	4.07723	3.71817
2	Rest	0.547322	0.307944	1.23023
4	Rest	1.42417	-0.0846246	0.484889
6	Rest	0.373584	-0.628064	1.23724
8	Rest	1.17964	-0.367025	-1.73662
10	Rest	-0.334641	-0.105384	0.884133
12	Rest	0.0148676	-1.00356	-0.537787
14	Rest	0.111846	-1.06746	-1.60944
16	Rest	-2.70065	-0.262657	1.22982
18	Rest	-1.58853	0.457296	0.649293
20	0-Back	0.12584	0.524234	-0.815175
22	0-Back	-0.245236	-0.152652	-1.60321
24	0-Back	0.919081	0.0907295	1.05892
26	0-Back	-0.381033	0.548481	0.548881
28	0-Back	-0.345933	-0.331248	-0.549573
30	0-Back	-0.177046	-0.0884912	-0.690586
32	0-Back	-0.166083	-0.526482	-1.19555
34	0-Back	0.718873	-0.0592586	-0.217194
36	0-Back	-0.5255	-0.0348181	-0.696154
38	0-Back	-0.00829539	-0.764193	-0.62132
40	0-Back	-0.704465	-0.607037	-1.00633
42	0-Back	-0.0150089	-0.667649	-0.681775
44	0-Back	-0.733966	-0.312296	-0.29045
46	0-Back	-0.564277	-0.720939	-1.13276
48	0-Back	-0.48349	-0.287609	0.130051
50	0-Back	0.36062	0.182171	-1.40615
52	0-Back	0.456012	-0.0161893	-0.522528
54	0-Back	0.262363	-0.700211	-0.50236
56	Rest	-0.681753	-0.350768	0.745589
58	Rest	0.731124	1.3409	-0.72317
60	Rest	0.365792	-0.00226293	0.0637023
62	Rest	0.221792	0.109442	0.0635646
64	Rest	-0.224076	0.210204	0.382738
66	Rest	-1.09415	-0.650668	-0.316857
68	Rest	-1.10692	0.293736	0.137801
70	Rest	-0.653148	1.20247	1.06119
72	Rest	-0.854177	0.142396	0.270949
74	Rest	0.663402	1.26449	1.07081
76	2back	-0.504008	0.178465	0.731203
78	2back	0.396036	0.893644	0.527998
80	2back	-0.153699	-0.819127	-0.0522932
82	2back	-0.0402047	-0.38754	1.70219
84	2back	0.0695825	0.0776009	-0.526197
86	2back	0.488239	-0.164813	0.848825
88	2back	1.81824	0.1133	0.0272539
90	2back	-0.493402	-0.348014	0.670055
92	2back	1.03381	-0.315204	0.260751
94	2back	0.487723	-0.565769	-0.834085
96	2back	0.821732	-0.0835411	0.578985
98	2back	1.0026	-0.259872	-0.0275051
100	2back	-0.124131	-0.653895	-0.364636
102	2back	-0.853667	-0.558681	0.263849
104	2back	-0.0912384	-0.147676	0.059941
106	2back	-0.36199	0.951689	0.390262
108	2back	-0.470216	-0.345635	-0.369635
110	2back	0.0643962	-0.0696413	0.0634256
112	Rest	1.2004	0.0636223	0.566427
114	Rest	0.489383	-0.279405	0.0346524
116	Rest	0.897691	0.46599	-0.537242
118	Rest	0.305714	0.169862	-0.27973
120	Rest	0.745222	0.205637	-1.24004
122	Rest	0.212755	0.215706	-0.181703
124	Rest	-1.18868	0.308555	-1.2412
126	Rest	-0.941759	0.642525	-0.854392
128	Rest	-1.38285	0.486672	0.360135
130	Rest	-0.968409	-0.197503	-1.56617
132	2back	-0.443848	0.413938	0.522406
134	2back	-0.0567033	0.467464	0.568858
136	2back	-0.877849	0.108345	0.703191
138	2back	-0.680724	-0.21061	0.0937696
140	2back	-0.776017	-0.316463	0.841355
142	2back	-1.01084	-0.10624	-1.21707
144	2back	1.51409	0.397963	0.793828
146	2back	0.462132	-0.104359	-0.359383
148	2back	1.51649	0.461335	-0.526753
150	2back	0.648882	-0.104434	1.03505
152	2back	0.72584	0.390219	0.0371585
154	2back	0.241649	-0.0197292	-0.274096
156	2back	-0.302247	-0.0790535	0.311171
158	2back	0.632122	-0.368443	-0.0983544
160	2back	-0.374006	-0.267862	-0.69731
162	2back	0.274867	-0.252373	0.402042
164	2back	0.0732715	-0.417407	-0.344242
166	2back	-0.075987	-0.662879	-0.668297
168	Rest	0.916528	-0.75309	0.645468
170	Rest	-0.283489	-0.340051	0.0610406
172	Rest	-0.341153	-0.749161	-0.700837
174	Rest	1.03056	-0.3363	1.1564
176	Rest	0.788485	0.0791749	-1.23715
178	Rest	0.153581	-0.206434	0.95139
180	Rest	-0.652681	-0.0552731	-0.501388
182	Rest	-1.33275	-0.533361	0.555967
184	Rest	-1.21517	-0.0931891	-0.581486
186	Rest	-1.12646	0.0145711	0.607018
188	2back	-1.19981	-0.295328	0.291717
190	2back	-0.601256	0.856511	0.6489
192	2back	-1.02855	0.233604	0.514714
194	2back	1.10985	1.13407	0.0536268
196	2back	-1.59845	2.23137	0.836551
198	2back	-0.0810171	0.464106	0.529953
200	2back	0.0483515	-0.552578	0.820359
202	2back	0.899211	-0.382146	0.017096
204	2back	0.373185	-0.535548	0.572344
206	2back	1.07434	-0.369379	-0.81039
208	2back	0.297491	-0.299832	-0.374884
210	2back	-0.609644	-0.256705	0.794165
212	2back	0.428308	-0.314042	-1.70306
214	2back	0.709635	0.948603	-0.189723
216	2back	-0.641336	-0.663913	-0.125209
218	2back	0.981399	-0.209703	-0.493363
220	2back	0.327342	0.0584403	-1.77794
222	2back	-0.294221	-0.642066	0.0351223
224	Rest	1.94092	0.159467	-0.684828
226	Rest	0.676756	0.497671	-1.10277
228	Rest	1.05826	0.0340858	0.00227357
230	Rest	0.52687	0.857108	-1.55975
232	Rest	0.661368	-0.351708	-0.227425
234	Rest	1.23097	0.375182	-0.0472721
236	Rest	0.418157	1.86062	0.657006
238	Rest	-1.26577	-0.152247	0.402218
240	Rest	-1.66939	-0.578685	0.171957
242	Rest	-0.582333	0.795487	0.580275
244	2back	-1.62078	-0.393417	0.0984131
246	2back	-0.0881963	-0.195992	1.11067
248	2back	-1.80808	-0.526033	0.100463
250	2back	-1.08496	0.102889	1.57598
252	2back	-0.383608	0.0700887	0.373757
254	2back	-1.34833	0.448213	0.971843
256	2back	0.407318	-0.123512	0.0100189
258	2back	0.519776	-0.244066	0.994916
260	2back	0.830762	-0.727568	-0.503946
262	2back	1.34086	0.0848393	-0.15406
264	2back	0.502463	0.168876	0.190919
266	2back	1.19469	-0.228208	-0.91847
268	2back	-0.418752	-0.244982	0.478832
270	2back	-0.672623	-0.435276	-0.176389
272	2back	-0.656642	-0.307671	-0.556146
274	2back	0.359534	0.0441249	-0.113797
276	2back	0.397316	-0.813048	-0.202471
278	2back	0.423822	-0.000843741	0.240915
280	Rest	0.951014	-0.172067	0.0894213
282	Rest	-0.125843	0.0598552	0.678052
284	Rest	1.5633	0.669893	-0.136445
286	Rest	0.479396	-0.373074	-0.691081
288	Rest	0.762723	0.0667902	0.30112
290	Rest	-0.331411	0.0586136	-1.36592
292	Rest	0.241877	0.167054	-0.170951
294	Rest	-0.138419	0.244444	-0.378455
296	Rest	-1.33268	0.183606	-0.0847532
298	Rest	-1.4496	-0.888267	-1.01693
300	0back	-1.63136	0.0608902	-0.198106
302	0back	-0.506995	-0.573896	0.0797084
304	0back	-1.53539	-0.646004	1.46338
306	0back	-1.30045	-0.489884	0.40338
308	0back	0.352608	-0.640026	-0.447467
310	0back	-0.980071	0.619276	0.647029
312	0back	-0.0674521	0.131311	-0.204075
314	0back	-0.12336	0.335256	0.768131
316	0back	0.819704	0.762454	-0.336922
318	0back	0.438838	0.524935	-0.126193
320	0back	1.06482	0.42393	0.609359
322	0back	1.58898	0.632635	-1.51451
324	0back	0.25688	-0.0886751	-0.127223
326	0back	0.343941	0.321186	-1.39029
328	0back	0.667187	0.808227	0.0164911
330	0back	1.22294	0.298875	-0.229861
332	0back	0.521046	1.46984	1.13213
334	0back	0.765986	0.555932	0.302697
336	Rest	-0.175685	0.341667	1.19512
338	Rest	-1.11491	-0.96143	-0.260401
340	Rest	-0.189719	-0.774152	0.0570798
342	Rest	-1.04621	-0.483298	-0.0704528
344	Rest	-0.239968	-0.221317	0.150141
346	Rest	0.603408	-0.159709	0.781199
348	Rest	-0.577793	-0.92945	-0.46164
350	Rest	-0.0248538	0.524272	0.271957
352	Rest	0.446807	-0.468272	-1.78992
354	Rest	0.140547	0.369356	-0.549507
356	2back	1.06337	-0.210587	0.27723
358	2back	0.688972	-1.23332	0.112577
360	2back	-1.53015	-0.604251	0.0448165
362	2back	-1.37927	-1.08717	-0.299969
364	2back	-0.861652	-0.00374577	-0.0166094
366	2back	-0.386632	-0.713957	-0.123348
368	2back	-1.15518	2.25714	-1.77181
370	2back	1.21769	0.203893	2.36066
372	2back	-0.312286	0.179684	0.164089
374	2back	0.443203	0.692152	1.17589
376	2back	0.69415	0.520503	0.5725
378	2back	1.15628	0.310367	0.599117
380	2back	0.576254	-0.245299	0.115316
382	2back	0.116509	0.374095	-0.0276034
384	2back	0.407795	-0.179895	0.879788
386	2back	-0.673238	-0.800378	-0.250463
388	2back	0.228374	0.793831	1.10268
390	2back	0.549881	0.514096	-0.706379
392	Rest	1.48252	-0.815073	0.44567
394	Rest	0.714618	0.614999	-0.0432298
396	Rest	-0.647234	-1.10307	-1.43652
398	Rest	-0.930017	-0.392008	0.450643
400	Rest	-0.0766866	-0.99105	-0.425408
402	Rest	0.508015	-0.440543	-0.854989
404	Rest	-0.489681	-0.888505	0.129574
406	Rest	-0.604017	-0.757059	-1.22316
408	Rest	-0.571171	0.549554	-0.528579
410	Rest	-2.03027	-0.671892	-0.350495
412	0back	-1.05041	-0.520485	-0.538978
414	0back	-1.17388	-0.34426	-0.819283
416	0back	-0.715931	0.368241	0.367726
418	0back	0.390886	0.802959	-1.20408
420	0back	0.652713	1.22615	1.26562
422	0back	0.365013	0.755584	1.10065
424	0back	0.119975	2.00768	-0.244288
426	0back	0.993672	0.683784	-0.430061
428	0back	0.150605	0.187994	0.350226
430	0back	-0.176547	0.084654	0.541225
432	0back	0.433527	0.0462734	0.064549
434	0back	0.703545	-0.281862	-0.132445
436	0back	0.0403705	0.469688	-0.265411
438	0back	0.563463	0.495758	-0.122384
440	0back	0.257895	-0.592133	-0.0977331
442	0back	0.28547	0.0811037	0.858582
444	0back	-1.16694	-0.452268	-0.55366
446	0back	0.342143	-1.1574	0.561125
448	Rest	-1.01103	-0.761261	-0.0695729
450	Rest	-0.486902	0.319974	-0.0017028
452	Rest	-0.0603143	-0.417814	1.0476
454	Rest	-0.0121522	-0.573834	-2.34346
456	Rest	-0.717322	-1.16951	-0.0946285
458	Rest	-0.0223721	0.143075	-0.139066
460	Rest	1.17494	-0.0355038	-0.289495
462	Rest	1.59009	0.751019	1.99418
464	Rest	-0.732826	0.633339	-0.739783
466	Rest	0.897965	0.374566	0.39539
468	0back	0.939629	0.362896	0.193835
470	0back	1.76878	0.787236	0.186834
472	0back	-0.702622	0.00715703	0.780732
474	0back	-0.821038	-0.658789	0.658703
476	0back	-1.31819	0.045461	1.04252
478	0back	-0.350945	-0.81623	-0.852745
480	0back	0.653739	0.50592	0.156905
482	0back	0.661873	-0.414322	-0.521498
484	0back	1.49081	0.630938	0.86224
486	0back	0.183697	0.393139	-0.246049
488	0back	-0.218621	0.653779	0.383611
490	0back	0.534566	0.622893	-0.165183
492	0back	0.306273	0.799132	0.0720744
494	0back	-0.773873	-0.538471	0.56884
496	0back	0.205655	-0.890414	-0.375222
498	0back	-0.775122	-0.768883	-0.74519
500	0back	-2.09737	-1.71082	-0.374848
502	0back	-1.79224	-0.416444	-0.162817
504	Rest	0.0140519	-1.24019	-0.894292
506	Rest	-1.39519	-0.938316	-0.0276336
508	Rest	-0.624247	-0.517539	-0.973415
510	Rest	-0.0518573	0.494786	-0.740271
512	Rest	0.554439	0.596042	0.329646
514	Rest	-0.729118	-0.139903	-0.749723
516	Rest	-0.288624	0.356741	0.0868983
518	Rest	0.361564	0.338054	0.0879567
520	Rest	2.24848	1.22267	0.131458
522	Rest	1.33258	0.291929	-0.320446
524	0back	1.0113	0.656276	1.27582
526	0back	0.0771492	0.603931	0.040061
528	0back	0.196183	0.672958	-0.526928
530	0back	-1.22872	-0.819606	0.452663
532	0back	0.59493	-0.430256	-0.876873
534	0back	-1.46154	0.660875	0.894651
536	0back	0.11889	-0.144536	-0.0113554
538	0back	-0.553946	-0.418785	0.568073
540	0back	-0.424331	-0.145544	-0.688512
542	0back	0.1335	-0.420801	0.336218
544	0back	-1.74641	-0.551538	-0.429897
546	0back	0.632846	0.635306	-0.161559
548	0back	1.57134	0.272751	0.0408855
550	0back	1.52885	2.00791	1.04408
552	0back	0.538438	1.41931	0.0854
554	0back	1.0733	-0.288306	0.915762
556	0back	0.766447	0.531462	-0.0200276
558	0back	0.00348152	-0.494261	0.381803
560	Rest	-0.00729694	0.0240847	0.854529
562	Rest	-0.905571	-0.590012	-1.32644
564	Rest	0.469947	0.346518	0.0582503
566	Rest	-1.13782	-1.34035	-0.583671
568	Rest	-0.123295	-0.540594	0.285351
570	Rest	-0.188084	0.0379867	-0.384263
572	Rest	-0.0393803	-0.884696	-0.0714848
574	Rest	-0.828769	-0.165451	0.312211
576	Rest	-0.150714	-0.0369237	-0.7726
578	Rest	0.00183277	0.0832833	0.164296

## Sheet: CRCM0044
Time	Condition	BA4	SMA	dACC
0	Rest	2.2604	0.8114	3.4241
2	Rest	1.0483	0.3471	0.4881
4	Rest	-1.0069	-0.0989	0.0704
6	Rest	-0.7584	-1.5178	1.5919
8	Rest	0.1555	0.3533	-0.105
10	Rest	-0.6476	-1.2325	2.6328
12	Rest	-0.924	-0.6825	-2.0463
14	Rest	-0.0074	-0.5935	0.6809
16	Rest	-0.6425	0.207	0.1823
18	Rest	0.5165	-0.6816	0.5638
20	2back	-0.6824	0.2427	-0.373
22	2back	0.1903	0.2107	0.6273
24	2back	-0.7141	0.4898	0.7526
26	2back	-0.8723	0.0895	0.3626
28	2back	-0.8051	-0.5995	-0.6737
30	2back	0.0473	-0.3945	1.4164
32	2back	0.3089	0.9014	-1.1507
34	2back	0.688	0.1254	-1.2175
36	2back	0.3578	-0.2685	-0.7757
38	2back	0.0102	-0.093	-2.1491
40	2back	0.7022	1.2516	-2.0922
42	2back	-0.9815	-0.0691	-0.7074
44	2back	0.1262	0.7457	-1.4957
46	2back	0.8857	0.4614	-1.25
48	2back	0.8183	0.532	-0.843
50	2back	1.4731	1.5104	-1.425
52	2back	-0.6771	0.0252	1.8775
54	2back	0.7241	0.7426	-1.8149
56	Rest	1.0461	0.0808	-1.1812
58	Rest	-0.7951	-0.7059	-1.9846
60	Rest	0.51	1.0786	-0.8363
62	Rest	0.5063	-0.3229	-1.2918
64	Rest	-0.3613	0.4421	0.8012
66	Rest	1.1324	0.3384	0.4041
68	Rest	0.6704	-0.0882	0.5926
70	Rest	0.6476	-0.1595	1.3068
72	Rest	-1.4428	-0.6307	-0.0323
74	Rest	-1.7603	-0.2731	0.4998
76	2back	-1.5412	-2.055	0.6431
78	2back	-0.7743	-0.9065	0.5267
80	2back	-1.2569	-0.2509	0.3328
82	2back	-1.2551	-1.0816	1.1201
84	2back	-0.886	-0.8681	0.6774
86	2back	-1.1601	-0.8524	0.5676
88	2back	0.693	-0.0726	-0.4795
90	2back	0.7584	1.3465	1.1771
92	2back	0.752	0.6109	0.5032
94	2back	1.3768	0.2702	0.3003
96	2back	-0.2688	-0.2364	0.0426
98	2back	0.5766	1.0517	0.0563
100	2back	0.1338	0.2573	0.0108
102	2back	-0.5185	-0.0818	0.8918
104	2back	1.3236	0.8888	0.1279
106	2back	0.6898	0.3931	0.5105
108	2back	0.4354	0.1289	0.3011
110	2back	0.6025	-0.1956	-0.7042
112	Rest	0.1639	0.8495	0.1654
114	Rest	0.63	-0.2579	-0.2251
116	Rest	0.603	0.7135	0.2948
118	Rest	-0.1193	-0.6961	-0.5858
120	Rest	1.0358	-0.2458	0.4754
122	Rest	-0.8443	-0.9659	-0.0454
124	Rest	-0.0761	-0.4999	-0.4815
126	Rest	-1.9753	-0.3175	-0.3614
128	Rest	-1.0853	-1.2472	0.0236
130	Rest	-0.3449	-0.4971	0.6747
132	2back	-0.395	1.1716	0.1142
134	2back	-1.9461	-0.4111	1.056
136	2back	0.0335	-0.7506	-0.2574
138	2back	-0.0788	0.3715	-0.7104
140	2back	-1.6615	-0.6014	1.1778
142	2back	-0.0637	-0.4384	-0.6821
144	2back	0.1897	0.3172	0.4472
146	2back	0.866	-0.5932	-0.8751
148	2back	-0.0444	0.1203	1.764
150	2back	1.5667	2.206	0.341
152	2back	1.3288	-0.6794	0.5443
154	2back	0.7483	1.0713	-1.0174
156	2back	0.1509	-0.3481	-0.5501
158	2back	0.7871	0.8244	-1.2338
160	2back	0.6241	1.1376	-0.2109
162	2back	0.9437	0.222	-0.9486
164	2back	0.6824	1.3339	-0.5349
166	2back	-0.1609	-0.2064	0.0515
168	Rest	0.1996	-0.4358	-0.2829
170	Rest	0.5597	0.3931	-0.5618
172	Rest	-0.2467	-0.1487	-0.0464
174	Rest	-0.0284	0.1306	-0.9479
176	Rest	1.4201	0.3983	-0.8666
178	Rest	-0.4525	-0.2972	0.024
180	Rest	0.6418	0.453	-0.3545
182	Rest	-0.7487	0.2017	0.1374
184	Rest	-1.4346	0.0338	0.4761
186	Rest	-1.8467	-1.5407	0.5512
188	0back	-1.633	-1.0339	-1.2029
190	0back	-1.5854	-0.7057	-0.5805
192	0back	-1.398	-1.5541	0.4093
194	0back	-0.8803	-0.4785	-0.9558
196	0back	-0.8007	-0.7289	0.6786
198	0back	-0.9975	0.8502	-0.0141
200	0back	-0.2056	-0.9697	-0.5411
202	0back	0.1986	0.1715	0.1777
204	0back	0.9954	1.1284	-0.2984
206	0back	0.1554	-0.3346	0.223
208	0back	1.5534	-0.3085	-0.4398
210	0back	1.5627	1.8815	0.8239
212	0back	0.6429	0.5458	0.8044
214	0back	0.942	0.4581	1.0501
216	0back	-0.8817	-0.552	1.0047
218	0back	1.0676	0.1011	0.2101
220	0back	0.4347	0.3297	-0.3406
222	0back	1.0379	-0.2447	1.6519
224	Rest	0.0047	-0.2352	0.412
226	Rest	0.9	-0.0155	-0.1549
228	Rest	0.0134	0.2038	1.0741
230	Rest	0.9202	0.214	0.7365
232	Rest	-0.0595	0.4228	1.2772
234	Rest	-0.1157	0.1492	0.1359
236	Rest	0.7204	-0.1267	-0.2715
238	Rest	-0.34	0.3538	0.4032
240	Rest	1.0882	0.4076	0.6247
242	Rest	0.8496	-0.2545	0.566
244	0back	-1.2261	-0.8196	-0.8516
246	0back	-3.1419	-0.9821	-1.2863
248	0back	-1.7791	-1.3602	-0.3242
250	0back	-1.516	-0.4843	-0.4255
252	0back	-1.6499	-0.357	-1.2594
254	0back	-1.4449	0.1217	-0.1407
256	0back	-0.2673	0.4948	-1.1292
258	0back	0.2057	-0.3263	-0.0496
260	0back	0.4075	0.6476	0.1165
262	0back	1.113	-0.7934	-0.7188
264	0back	0.3797	0.4271	-0.1241
266	0back	1.2885	0.5686	-0.6909
268	0back	0.6964	1.0135	0.777
270	0back	0.6264	-0.1428	-0.4792
272	0back	0.8851	0.806	0.2314
274	0back	0.395	0.8366	0.2978
276	0back	1.0299	0.4625	-0.7919
278	0back	0.4404	0.1667	-0.3421
280	Rest	0.6839	-0.0741	0.6287
282	Rest	-0.0358	-0.1922	0.6348
284	Rest	1.1401	0.0656	0.0941
286	Rest	0.4985	0.2653	-0.1816
288	Rest	0.1878	-0.3929	0.5174
290	Rest	0.0685	0.5427	-0.4617
292	Rest	1.1052	0.7581	0.5919
294	Rest	-0.9818	-0.0215	-0.3346
296	Rest	-1.2798	-0.1946	0.4558
298	Rest	-2.0795	-0.8723	0.0654
300	0back	-0.2187	-0.6436	-0.447
302	0back	-2.4377	-0.3534	-0.4003
304	0back	-0.9849	-0.0853	-0.5797
306	0back	-1.6367	-0.5939	-0.6292
308	0back	-0.5218	-0.957	-0.6281
310	0back	0.2692	0.8658	-0.8664
312	0back	0.1823	-1.4841	0.181
314	0back	0.301	0.4238	0.3989
316	0back	0.1904	0.1748	-0.1168
318	0back	0.9416	0.5255	-0.4471
320	0back	0.133	0.1105	0.5323
322	0back	1.3539	-0.0974	0.2063
324	0back	-0.833	0.0339	-0.1852
326	0back	0.1339	-0.0478	0.4677
328	0back	0.9416	0.0188	-0.58
330	0back	-0.1165	-1.1308	1.0412
332	0back	0.8691	0.2571	-0.3134
334	0back	0.5131	0.0094	0.0749
336	Rest	-0.3027	0.2859	0.3117
338	Rest	0.5112	0.4714	0.1245
340	Rest	1.1513	0.1426	0.2226
342	Rest	1.8842	0.7333	0.6031
344	Rest	0.7793	0.2569	0.4376
346	Rest	0.8989	-0.5378	0.2503
348	Rest	-0.2166	0.7328	0.6155
350	Rest	-1.2068	-1.0998	-0.1688
352	Rest	-1.2101	-0.1859	0.3584
354	Rest	-1.7038	0.0458	0.0494
356	2back	-1.2792	-0.0483	-0.5336
358	2back	-1.2074	-0.4384	0.506
360	2back	-0.2549	0.2643	0.4346
362	2back	-0.1642	-0.7818	0.6195
364	2back	-0.8564	0.3107	1.3231
366	2back	0.297	0.9318	0.3695
368	2back	-1.5251	0.0495	0.3355
370	2back	0.1414	0.6096	-0.4078
372	2back	1.1416	0.0767	-0.6144
374	2back	-1.0804	-0.7743	-0.138
376	2back	0.3812	0.2655	0.023
378	2back	-0.0909	0.0127	-0.2333
380	2back	0.5647	0.1415	-0.0016
382	2back	0.723	-0.2318	-0.4219
384	2back	1.8016	0.1659	-0.4184
386	2back	1.7625	1.7909	0.03
388	2back	1.5544	-0.3666	-0.8282
390	2back	-0.7827	0.0832	-0.7233
392	Rest	0.9242	-0.1638	-0.8627
394	Rest	1.0073	0.2207	0.2717
396	Rest	-0.4018	-0.0805	-0.0526
398	Rest	0.6738	-0.1692	-0.3044
400	Rest	-0.1859	0.2345	-0.8276
402	Rest	-0.1414	-0.3538	0.4537
404	Rest	0.2613	0.4268	-0.5343
406	Rest	0.5779	0.7647	-0.7648
408	Rest	-1.5701	0.3543	-0.3144
410	Rest	-1.0508	-1.0246	-0.6426
412	2back	-1.2551	-1.6147	0.1058
414	2back	-1.8796	-0.2613	-0.6221
416	2back	-0.4275	-0.481	-0.7089
418	2back	-0.9055	-0.6118	1.1048
420	2back	-0.2745	-0.1839	-0.2481
422	2back	-0.6467	-0.6425	0.9233
424	2back	-0.7458	-0.1412	-0.1852
426	2back	-0.3393	-0.8424	1.0508
428	2back	-0.0338	0.5325	0.9291
430	2back	0.3709	0.1375	0.5855
432	2back	0.8964	-0.1217	0.1103
434	2back	0.5521	-0.0711	-0.519
436	2back	0.0412	-0.0172	0.5786
438	2back	0.9786	1.0885	0.3827
440	2back	0.5338	0.1993	0.8412
442	2back	0.423	0.1489	-0.6321
444	2back	0.0998	0.0032	-0.8138
446	2back	-0.4391	0.1768	0.005
448	Rest	1.1273	1.3085	0.1291
450	Rest	0.2645	0.1704	-0.785
452	Rest	0.1593	0.5563	0.3483
454	Rest	1.2583	0.9528	-0.7694
456	Rest	-0.0092	0.908	0.3358
458	Rest	0.689	0.5327	0.4916
460	Rest	0.7143	-0.9335	-0.4305
462	Rest	0.235	0.2588	-0.5576
464	Rest	-0.8047	-0.471	-0.5074
466	Rest	-2.13	-0.7879	-0.2193
468	0back	-1.3215	-1.1095	0.2901
470	0back	-1.1934	-0.4593	-0.1211
472	0back	-1.5439	-1.2551	-0.2359
474	0back	1.4214	-0.5789	2.1082
476	0back	1.4812	-0.0399	1.8152
478	0back	-0.6384	-0.2596	-0.366
480	0back	-1.1388	0.625	0.3988
482	0back	-1.5768	0.9503	1.4166
484	0back	0.3203	0.1708	0.4269
486	0back	1.8527	0.4674	-0.7006
488	0back	0.6311	0.6919	0.1549
490	0back	0.856	-0.4087	-0.3759
492	0back	-0.7785	-0.3375	-0.0678
494	0back	-0.0632	-0.6086	0.4116
496	0back	0.3635	0.168	-0.1712
498	0back	0.3089	0.8331	-0.3834
500	0back	0.7734	-1.1745	0.6557
502	0back	1.1554	0.4864	0.156
504	Rest	0.1042	0.295	-0.5779
506	Rest	-0.0706	-0.1191	-0.6323
508	Rest	0.9174	0.3542	-1.6146
510	Rest	-0.0818	-0.1071	0.4423
512	Rest	0.4988	-0.0504	-0.9743
514	Rest	1.118	1.6085	0.3664
516	Rest	-0.2436	-0.137	-0.381
518	Rest	1.1758	0.1737	-0.1501
520	Rest	-1.0104	-0.5675	-0.7809
522	Rest	-0.9785	-0.1353	-1.1318
524	0back	-1.7295	-0.1939	-0.0981
526	0back	-1.0218	-0.3543	-1.029
528	0back	-0.6259	-0.3059	0.3468
530	0back	0.2285	-0.2092	-0.8074
532	0back	-0.9258	-1.0819	0.3263
534	0back	-1.1978	-0.4244	0.0273
536	0back	-0.8544	0.1743	-0.2648
538	0back	-1.2605	-0.4912	1.0564
540	0back	0.7395	0.0634	-0.1897
542	0back	0.6204	-0.4115	0.0694
544	0back	0.1885	-0.1518	-0.3882
546	0back	0.0693	0.2213	0.6983
548	0back	0.2161	1.047	-0.2335
550	0back	0.1943	1.4739	1.3057
552	0back	0.3009	0.2846	0.782
554	0back	0.1487	-0.1723	0.9177
556	0back	0.5877	0.0861	-0.4786
558	0back	-0.6147	-0.2327	0.2956
560	Rest	0.2906	0.2335	0.2558
562	Rest	0.149	-0.1109	0.3895
564	Rest	0.1488	0.5809	-0.2033
566	Rest	0.4892	0.6974	0.4464
568	Rest	0.4248	-0.2064	0.2293
570	Rest	-0.3586	-0.3907	-0.2769
572	Rest	0.3325	0.3271	-0.0354
574	Rest	0.1336	-0.4839	-0.2952
576	Rest	0.0747	-0.7569	-0.0355
578	Rest	-0.0365	-0.3073	-0.9356

## Sheet: CRCM0045
Time	Condition	BA4	SMA	dACC
0	Rest	1.84376	2.33035	3.97914
2	Rest	0.0448366	-0.781832	2.70842
4	Rest	0.670923	0.25696	2.80716
6	Rest	0.280139	0.259531	-1.23058
8	Rest	-0.569609	-1.93807	-2.6976
10	Rest	0.279488	0.368623	-0.54783
12	Rest	0.52694	0.972954	0.7897
14	Rest	-0.196769	-0.661863	-0.894868
16	Rest	0.0715844	-0.874406	-4.7502
18	Rest	0.108774	0.0109881	-0.0919392
20	0back	0.455877	-1.35522	0.244265
22	0back	-0.241791	-1.62209	0.167094
24	0back	0.289576	1.34444	2.35408
26	0back	0.189204	-0.172267	1.34755
28	0back	-0.940998	-0.00636751	-0.622798
30	0back	-0.0726273	0.186644	0.0942008
32	0back	-0.657882	0.757009	-1.43254
34	0back	-0.542168	0.32157	-0.728887
36	0back	-0.525184	-0.12821	0.836792
38	0back	-0.0354861	-0.093514	-2.10229
40	0back	-0.102582	-0.510506	-0.58124
42	0back	-0.469505	0.604356	0.144144
44	0back	-0.354974	0.269227	-2.99515
46	0back	-0.119542	-0.870504	-0.561536
48	0back	0.0109484	-0.0748091	-1.69639
50	0back	-0.676268	-0.186593	0.701083
52	0back	-0.416707	1.79618	-0.433492
54	0back	0.499539	1.87056	2.16428
56	Rest	-0.33373	-0.957617	-0.663649
58	Rest	0.384148	0.910405	0.598226
60	Rest	-0.671395	-0.137782	-0.30455
62	Rest	-0.189494	0.899754	0.468571
64	Rest	-0.291374	-0.515661	-0.317879
66	Rest	-0.477623	-0.084611	0.525924
68	Rest	-0.640196	0.0557153	1.41051
70	Rest	0.270085	-0.122453	0.272139
72	Rest	-0.47217	-1.3951	0.305803
74	Rest	0.571064	-0.394543	2.81389
76	2back	0.179133	-0.971777	0.155074
78	2back	-0.126889	-0.553039	1.39539
80	2back	0.391432	1.18991	1.61206
82	2back	-0.224575	-1.3562	0.306311
84	2back	0.0487365	-1.28035	1.19527
86	2back	0.413072	0.281677	-1.11131
88	2back	1.15454	0.444395	1.18801
90	2back	0.0611534	0.189167	-3.00807
92	2back	-0.0763604	0.194431	1.14361
94	2back	0.662611	0.274601	-2.4539
96	2back	-0.446046	-0.526459	-1.50556
98	2back	0.256094	0.418922	-1.48021
100	2back	0.537487	0.614816	-0.410471
102	2back	0.107894	0.88547	-1.28675
104	2back	0.0267897	-0.363485	-1.97076
106	2back	0.056681	0.950822	-0.540846
108	2back	-0.0714055	0.613317	2.55907
110	2back	0.0866013	-0.190825	-1.68093
112	Rest	0.584928	1.13725	-1.57358
114	Rest	-0.0827879	-0.0840851	-1.55402
116	Rest	0.433218	0.793098	-0.426101
118	Rest	0.183767	0.473629	-1.67025
120	Rest	-0.836833	0.107647	-1.752
122	Rest	-0.123748	-0.235054	-0.380315
124	Rest	-0.471399	0.0992517	2.49375
126	Rest	-0.207106	-1.05416	0.803351
128	Rest	0.00802418	0.125787	2.54241
130	Rest	0.170685	-1.12275	3.12386
132	2back	0.0401817	-0.970582	1.94923
134	2back	0.954728	0.273389	2.2555
136	2back	0.222142	-1.68894	2.88327
138	2back	0.283886	-0.245603	1.62335
140	2back	0.583595	-0.672276	0.492166
142	2back	-0.917698	-2.09549	-0.514177
144	2back	0.406726	0.316129	2.06013
146	2back	0.527019	0.0458636	1.70657
148	2back	0.097138	0.123305	-1.30263
150	2back	-0.348394	-0.000561028	-1.26585
152	2back	-0.433491	-0.393804	1.51502
154	2back	-0.409886	0.572287	-2.01753
156	2back	-1.09169	-0.24894	-0.748396
158	2back	0.0724138	0.4877	-1.25323
160	2back	-0.927835	-0.052118	-1.50591
162	2back	0.126707	0.54857	-0.0689182
164	2back	-0.00551713	0.820475	-1.41898
166	2back	-0.133853	0.0939443	-0.0726273
168	Rest	0.481524	0.906368	-1.34102
170	Rest	-0.362345	0.17225	-1.67609
172	Rest	0.0223316	1.63664	-0.0417323
174	Rest	-0.262181	0.437494	-0.306223
176	Rest	-0.0534292	-0.274279	-1.50442
178	Rest	-0.154299	1.04682	-1.69123
180	Rest	-0.353042	0.0239898	-1.13613
182	Rest	-0.439233	-0.455149	0.431392
184	Rest	0.761166	1.14594	0.0650213
186	Rest	-0.567655	-0.306295	-1.8663
188	0back	0.0569215	0.427489	0.806004
190	0back	0.00355762	-0.921698	-0.603933
192	0back	-0.47561	-0.812341	-1.25479
194	0back	-0.292818	-1.12156	1.44237
196	0back	-0.117086	-0.735135	0.663522
198	0back	1.30093	1.73291	2.66083
200	0back	-0.0836769	0.417511	-1.77406
202	0back	-0.18855	0.351982	0.175102
204	0back	0.341136	-0.699793	0.170823
206	0back	0.0408262	-0.849156	1.43461
208	0back	0.352067	1.043	3.21338
210	0back	0.314792	0.0840895	0.173707
212	0back	0.413748	0.479413	-1.07952
214	0back	0.0174953	-0.538993	1.17292
216	0back	0.308351	-0.458611	1.4439
218	0back	-0.181952	-1.0862	1.75386
220	0back	0.484491	0.150429	1.12535
222	0back	0.177769	-0.556449	-1.8
224	Rest	-0.0867629	-0.601676	-0.367057
226	Rest	0.427182	-0.305588	-2.26872
228	Rest	-0.221321	-0.186661	2.33965
230	Rest	0.118765	0.611202	-1.19065
232	Rest	-0.403285	-0.221673	-0.984912
234	Rest	0.0709158	0.249932	2.39969
236	Rest	-0.284216	0.149368	-2.42942
238	Rest	-0.37434	-0.595404	0.347332
240	Rest	0.0893572	0.916113	1.83556
242	Rest	0.104162	-0.471081	-1.03094
244	0back	0.633515	0.213706	0.408984
246	0back	0.227654	0.192152	1.81662
248	0back	-0.11572	-1.96752	-1.26808
250	0back	-0.390781	-0.743258	-0.035251
252	0back	-0.104425	0.0614504	0.714178
254	0back	0.196067	0.206345	-0.888948
256	0back	0.24966	1.1432	-1.9003
258	0back	0.300625	1.02637	0.611712
260	0back	-0.0101784	-1.148	0.63432
262	0back	-0.617481	-1.01302	-1.42131
264	0back	0.750466	1.01704	-1.33686
266	0back	-0.677328	0.245735	-0.0647874
268	0back	0.0389354	0.947786	-0.221793
270	0back	-0.0579428	-0.0909018	-1.43757
272	0back	-0.259595	0.883265	-1.09893
274	0back	0.273642	1.11965	2.75071
276	0back	-0.184121	-0.664491	-1.27942
278	0back	-0.5465	0.598335	-0.948841
280	Rest	0.151424	0.959017	0.846146
282	Rest	0.0373778	0.155135	-1.05084
284	Rest	-0.459041	0.247823	0.0441172
286	Rest	0.224632	0.849849	0.217491
288	Rest	-1.04051	-0.218574	0.603432
290	Rest	-0.247229	-0.118094	0.94393
292	Rest	0.920906	1.90135	0.858747
294	Rest	-0.748974	-0.797418	-0.0255966
296	Rest	-0.302859	-1.1335	0.438433
298	Rest	0.156458	0.00886037	1.00351
300	2back	-0.13267	-0.983055	0.294364
302	2back	-0.45502	-1.66871	0.00120114
304	2back	0.184852	-2.03111	-0.0730129
306	2back	-0.363049	-0.938229	0.398918
308	2back	0.052053	-0.889728	-0.118729
310	2back	-0.0300128	-0.0454596	-1.11158
312	2back	0.442594	-0.265512	1.25036
314	2back	-0.30106	-0.587299	0.792869
316	2back	0.060246	0.518091	1.11816
318	2back	0.382538	0.404022	3.07101
320	2back	0.592018	0.717225	-0.7841
322	2back	0.397029	-0.0596769	-1.68094
324	2back	-0.0358962	0.331504	-2.48642
326	2back	0.77988	1.1242	0.964842
328	2back	0.104114	0.0818855	-1.27173
330	2back	0.388869	0.800478	-1.88328
332	2back	0.750562	0.858577	-1.34748
334	2back	0.189028	0.547967	-1.70587
336	Rest	-0.324004	0.564683	-1.22495
338	Rest	-0.283215	0.520961	1.00355
340	Rest	0.273489	0.859988	-0.437745
342	Rest	-0.503433	0.0787023	-0.935601
344	Rest	-0.0240923	0.22333	-2.19385
346	Rest	0.548064	1.07176	0.134055
348	Rest	-0.0980649	0.401192	0.663071
350	Rest	-0.11135	-0.900772	1.56165
352	Rest	-0.65749	0.0311876	2.06439
354	Rest	-0.0262455	-1.99758	1.13485
356	0back	-0.516718	-1.04991	0.61432
358	0back	0.0677689	0.0181554	0.746397
360	0back	0.194398	-0.443611	2.37215
362	0back	-0.633958	-1.50614	0.663198
364	0back	0.251049	-0.504671	0.618935
366	0back	-0.317303	-1.16887	0.850513
368	0back	-0.252504	-0.613936	-0.367734
370	0back	0.135633	0.788605	2.21561
372	0back	0.131253	-0.199221	-1.40765
374	0back	-0.177901	-1.26322	-1.90153
376	0back	-0.479296	-0.286468	0.0650841
378	0back	0.342513	0.705936	-1.86121
380	0back	0.82104	1.71256	4.05811
382	0back	0.61643	0.954943	-2.67234
384	0back	-0.103099	-0.341855	-2.41583
386	0back	-0.357195	0.561524	-0.339516
388	0back	-0.200882	-0.147814	-0.216288
390	0back	0.388517	1.1137	3.10723
392	Rest	0.144518	-0.515723	2.54635
394	Rest	0.366403	-0.119699	0.215787
396	Rest	-0.137556	1.20182	-2.07572
398	Rest	-0.289457	0.604272	-0.802286
400	Rest	-0.15908	0.641079	0.0200548
402	Rest	-0.0653049	0.795419	-0.59143
404	Rest	0.167628	-0.990824	-2.2363
406	Rest	-0.404598	-0.191109	-2.67368
408	Rest	0.567101	0.963501	2.09955
410	Rest	0.129121	-0.0850137	0.997553
412	0back	-1.1248	-1.65246	0.759782
414	0back	-0.333468	-0.585039	0.428833
416	0back	0.424478	-1.11573	-0.238698
418	0back	0.121335	-0.628299	0.438951
420	0back	-0.117677	-0.564649	0.0225173
422	0back	-0.0561547	-0.39633	-1.82858
424	0back	-0.660283	0.123515	-0.856087
426	0back	-0.144899	0.37234	1.07867
428	0back	-0.431404	0.422215	-2.8773
430	0back	0.789137	0.53467	0.366734
432	0back	0.17891	-0.692591	-0.336825
434	0back	-0.208059	0.57747	-0.642073
436	0back	0.448234	0.822396	-0.871185
438	0back	-0.755373	0.000477382	-0.88311
440	0back	-0.511711	-0.227571	0.614177
442	0back	-0.459031	-0.058895	1.8112
444	0back	0.690559	0.773689	-0.0718672
446	0back	-0.0443833	0.31156	-0.985879
448	Rest	0.272954	1.30733	-0.981287
450	Rest	0.25244	0.945631	0.776626
452	Rest	0.00869571	0.640685	-0.0552785
454	Rest	0.141281	0.0384289	0.31333
456	Rest	0.676119	1.16728	2.32833
458	Rest	-0.0462511	-0.264411	1.21478
460	Rest	0.59344	-0.303971	-0.635809
462	Rest	0.444778	0.388963	0.702694
464	Rest	-0.638435	-0.682092	1.33492
466	Rest	0.233452	-1.37098	2.12652
468	2back	0.403903	-1.1341	1.57246
470	2back	-0.0877712	-1.34149	0.207012
472	2back	-0.0955861	-0.862338	-0.0954439
474	2back	0.0709958	-1.86224	0.363878
476	2back	-0.192851	-0.812552	0.437976
478	2back	-0.127192	0.0685352	-0.61916
480	2back	0.255259	-1.39088	1.00568
482	2back	-0.123658	-0.54291	0.375976
484	2back	-0.272475	0.187255	-1.38842
486	2back	0.354973	1.82011	-1.27955
488	2back	-0.279877	0.147342	0.263181
490	2back	0.343839	0.514994	0.0305468
492	2back	-0.00648202	0.9046	-0.7626
494	2back	-0.218234	0.0789495	-1.26728
496	2back	0.100919	0.704454	-2.7368
498	2back	0.236977	1.53328	4.13008
500	2back	0.0366646	-0.409265	-0.678691
502	2back	-0.160207	0.462209	-2.86494
504	Rest	-0.68771	-0.834752	-0.266904
506	Rest	0.14045	-0.233129	-0.725663
508	Rest	0.0962213	0.0191626	1.13618
510	Rest	-0.389163	0.0513136	-1.49164
512	Rest	0.19032	0.318171	-0.767122
514	Rest	0.176148	0.392378	-1.12919
516	Rest	0.267808	0.272502	-0.602363
518	Rest	-0.175635	1.29251	0.647549
520	Rest	-0.258523	-0.558144	-1.63036
522	Rest	-0.236532	0.41586	-0.74816
524	2back	-0.132137	0.921809	1.27131
526	2back	-0.163847	-0.632099	-1.74783
528	2back	-0.420854	-0.733981	2.15221
530	2back	-0.376626	-0.159562	-1.97144
532	2back	0.101586	0.781315	3.20181
534	2back	-0.709618	-0.387516	2.57888
536	2back	-0.292303	-0.732794	0.762881
538	2back	0.0570379	-1.72193	1.23199
540	2back	-0.0146687	-1.05852	0.012124
542	2back	0.06676	0.538069	1.50586
544	2back	0.374713	0.710769	0.459383
546	2back	1.08948	0.749355	0.0922139
548	2back	0.142062	0.875921	-0.248315
550	2back	0.357208	-0.116951	-0.628945
552	2back	-0.0414976	0.108279	-0.862066
554	2back	0.109865	-0.0389821	0.274232
556	2back	0.14339	0.304922	-1.84054
558	2back	0.121209	-0.587444	-1.34133
560	Rest	0.137637	-0.886164	-0.625126
562	Rest	-0.732642	-0.661255	-1.08994
564	Rest	0.596006	1.22761	0.73082
566	Rest	0.348337	0.285537	1.13021
568	Rest	-0.230767	0.0396907	1.61096
570	Rest	-0.36942	0.329055	-0.0743767
572	Rest	1.06414	0.233113	-0.29987
574	Rest	-0.324241	0.611958	-0.72061
576	Rest	-0.222813	-0.848106	-0.0636557
578	Rest	-0.687435	-0.904092	0.240928

## Sheet: CRCM0048
Time	Condition	BA4	SMA	dACC
0	Rest	1.41623	0.222314	0.707478
2	Rest	-0.250906	-1.26797	-0.775108
4	Rest	-0.580485	-0.492283	-0.962623
6	Rest	0.466941	-1.12959	-1.43067
8	Rest	0.596974	0.411184	0.257344
10	Rest	0.604895	0.622138	1.31889
12	Rest	-0.447726	0.202822	-0.0694354
14	Rest	-0.118493	0.791979	0.768983
16	Rest	0.00719958	0.421982	0.673033
18	Rest	-0.720089	0.305913	0.651595
20	2back	0.411057	0.0138264	-0.0511277
22	2back	-0.287089	0.337693	0.28141
24	2back	-0.559296	-0.0933813	-0.731593
26	2back	0.242399	0.170542	-0.568608
28	2back	-0.055117	0.499312	0.533632
30	2back	0.0242305	-0.00654863	0.367425
32	2back	-0.00925997	0.442103	-0.373598
34	2back	-0.934301	-0.244668	-0.543375
36	2back	0.379824	-1.28761	0.433702
38	2back	-1.21019	-0.197379	1.35555
40	2back	-0.499309	-0.120752	-1.50469
42	2back	-0.898976	-1.12909	-1.0092
44	2back	-0.399057	-0.416683	0.205532
46	2back	-1.33292	-1.24688	-0.405219
48	2back	0.870188	0.361703	0.643622
50	2back	1.12596	0.915887	0.714028
52	2back	-0.433878	-1.04829	-1.52934
54	2back	-0.446882	-0.23851	-0.336514
56	Rest	-0.861275	-0.514999	-0.448514
58	Rest	0.606457	0.451958	0.314492
60	Rest	1.10551	-0.23579	0.456621
62	Rest	-0.2919	0.128727	1.00763
64	Rest	-0.621017	-0.106109	-0.0446162
66	Rest	0.766854	1.41554	0.0134395
68	Rest	0.595196	0.316483	-0.67456
70	Rest	1.43706	0.936561	0.611963
72	Rest	0.612855	-0.0711581	-0.996691
74	Rest	1.41312	1.57399	0.277214
76	2back	2.26404	1.15218	0.178
78	2back	0.158599	1.14019	1.47536
80	2back	0.228094	1.81948	0.135684
82	2back	0.638512	-0.36823	-0.093453
84	2back	-0.470821	1.00412	0.404065
86	2back	-0.527714	0.0699079	1.11644
88	2back	0.852241	1.29276	-0.713567
90	2back	-0.528359	0.00483084	0.169387
92	2back	0.392753	-0.591829	0.363299
94	2back	-0.276848	-0.695388	-0.149513
96	2back	-1.44864	0.348465	-0.315784
98	2back	-0.0162502	-1.48734	0.38984
100	2back	-1.39483	-1.24579	-0.704814
102	2back	-0.994675	-1.11118	-0.512228
104	2back	-1.32571	-0.133596	-0.619328
106	2back	-1.06945	-1.59215	-0.839216
108	2back	-0.214463	-1.05186	-1.36423
110	2back	-0.516273	-0.419771	-0.914584
112	Rest	-1.52855	-0.551631	0.00713194
114	Rest	-0.716668	-1.35611	-0.441275
116	Rest	-1.09081	-1.2539	-0.386291
118	Rest	-1.57609	-1.63609	-0.408326
120	Rest	1.40394	0.229833	1.32245
122	Rest	1.816	-0.0467673	0.816701
124	Rest	1.1183	1.78843	1.04913
126	Rest	0.0603745	-0.149728	-0.161386
128	Rest	1.19457	1.38301	0.905292
130	Rest	1.26861	0.546377	-0.60742
132	0back	0.224465	0.196208	0.0715567
134	0back	1.64691	0.415398	0.634335
136	0back	0.596739	-0.169872	-1.14802
138	0back	0.587596	0.540924	0.602121
140	0back	0.756162	1.36159	1.5553
142	0back	-0.0258081	0.362004	-0.847521
144	0back	-0.297911	-0.424573	1.29271
146	0back	-0.00344301	0.253586	-0.106565
148	0back	-0.171405	0.349393	0.856984
150	0back	-0.497859	0.0249733	0.336319
152	0back	-1.30115	-1.08008	0.290136
154	0back	-1.20583	0.259587	-0.998675
156	0back	-0.727956	-1.28731	-0.49547
158	0back	0.404098	0.10632	-0.539093
160	0back	1.13345	1.43336	0.58054
162	0back	0.518181	0.882003	0.562506
164	0back	-0.65799	-0.185965	0.110708
166	0back	-0.524531	-0.37478	-0.509772
168	Rest	-1.06362	-0.327489	-0.666478
170	Rest	-1.44299	-0.456998	-0.671258
172	Rest	-0.498106	-0.514728	-1.01567
174	Rest	-0.539591	-0.441908	-0.05841
176	Rest	-1.2303	-0.473205	0.464697
178	Rest	-1.43281	-0.303973	-0.128787
180	Rest	0.0594171	0.0262024	-0.650251
182	Rest	0.739746	0.459029	0.800792
184	Rest	1.94839	0.666099	-0.557678
186	Rest	0.427736	1.03594	0.427333
188	0back	1.02785	0.361527	-0.662781
190	0back	0.861502	0.338871	-0.101154
192	0back	0.986534	-0.271275	-0.532141
194	0back	2.00699	1.1873	1.10022
196	0back	1.98503	1.34862	1.15222
198	0back	-1.30085	-0.290883	-1.29889
200	0back	-0.190282	-0.0730724	-0.0706896
202	0back	0.342708	0.463861	-0.120731
204	0back	0.239701	-0.451275	0.266835
206	0back	2.09908	0.226561	0.709874
208	0back	-0.125071	0.190777	-0.0274309
210	0back	0.587516	-0.506616	-0.445939
212	0back	-0.843188	-1.25396	-0.227766
214	0back	-1.23771	-0.101072	-0.511495
216	0back	-0.984717	-0.255925	0.453858
218	0back	0.2036	0.241438	1.1269
220	0back	-0.264179	-0.294885	-0.10041
222	0back	-0.354534	-0.418279	-0.279483
224	Rest	-0.946146	0.244449	-0.319206
226	Rest	-2.08556	-1.02641	-0.133267
228	Rest	0.310446	-0.0425243	0.638659
230	Rest	-0.883935	-0.163183	1.24831
232	Rest	0.0183963	-0.496229	0.0807154
234	Rest	-2.34108	-1.3752	-1.74246
236	Rest	0.316518	-0.422508	-0.143429
238	Rest	0.494031	-0.118605	-0.297797
240	Rest	1.88208	1.18218	0.0394549
242	Rest	0.995014	0.814763	0.667462
244	0back	-0.764387	-1.40532	-1.02373
246	0back	-0.153435	0.32341	0.887529
248	0back	0.766976	1.41424	0.619038
250	0back	0.334279	0.0675009	-0.219386
252	0back	-0.275087	-0.350558	0.140987
254	0back	-0.842386	-0.908894	-1.80911
256	0back	-1.25061	-0.264943	-0.0281358
258	0back	-0.149765	0.556819	-0.0558153
260	0back	0.74094	0.11788	0.657992
262	0back	-0.525891	0.426415	1.16299
264	0back	-0.235693	-0.557201	0.432208
266	0back	-0.706405	0.41694	0.236925
268	0back	0.278334	-0.101148	0.733155
270	0back	0.725946	0.0688036	-0.559635
272	0back	-0.813026	-0.217416	0.777561
274	0back	-0.313149	-0.520902	-0.0158078
276	0back	0.821232	0.853458	1.03709
278	0back	2.38603	-0.0129549	0.26886
280	Rest	0.528131	-0.459901	-1.70836
282	Rest	-0.598639	-0.33738	-1.61418
284	Rest	-0.201306	0.363512	0.763074
286	Rest	0.403944	-0.907872	-1.31982
288	Rest	1.15187	0.1415	-0.894684
290	Rest	-0.13319	0.00231659	0.309094
292	Rest	-1.90458	-0.564783	-0.0236195
294	Rest	0.650113	0.867676	0.57361
296	Rest	0.236659	0.976327	-0.457871
298	Rest	-0.0570235	0.916878	-0.222939
300	0back	0.276987	0.498018	-0.627475
302	0back	1.55355	1.00628	0.286069
304	0back	0.757359	0.113214	-0.50621
306	0back	0.0275041	0.645325	0.546467
308	0back	0.572147	1.26796	2.11472
310	0back	-0.842899	-0.410539	-0.795365
312	0back	-0.478723	-0.357471	-0.437069
314	0back	1.7108	1.77778	1.88398
316	0back	0.336663	1.1115	0.77555
318	0back	-0.955522	-1.45264	-0.538646
320	0back	-1.46627	-0.950921	-0.3702
322	0back	-1.17879	-0.44519	-1.33737
324	0back	0.159909	-1.28463	-0.347145
326	0back	-1.45412	-0.224948	0.172199
328	0back	-1.09945	-0.00237301	-0.59017
330	0back	-0.152469	-0.789018	-0.409323
332	0back	1.19198	0.602832	1.15505
334	0back	0.0155661	-0.687621	-0.0496189
336	Rest	-0.298831	-1.34608	-0.398329
338	Rest	0.109422	-0.361886	0.26083
340	Rest	0.963606	0.473704	1.2293
342	Rest	0.402121	1.46015	-0.34597
344	Rest	1.35367	-0.188651	-0.908559
346	Rest	-0.406548	-0.289441	0.476136
348	Rest	-1.04478	-0.554446	-0.485048
350	Rest	-0.673377	-0.466501	0.979843
352	Rest	-0.108573	-0.525608	-1.07612
354	Rest	0.644272	-0.0161542	0.36762
356	0back	-0.670586	-0.517545	-0.935389
358	0back	0.288232	1.01472	-0.107571
360	0back	0.6454	-0.606193	-0.175881
362	0back	-0.640127	0.456186	1.97223
364	0back	-0.975882	-1.51235	-1.04839
366	0back	-0.807213	-0.734139	0.381741
368	0back	-1.00961	-2.49228	-1.82114
370	0back	-0.188491	0.344438	0.317651
372	0back	-0.686596	0.798326	0.94978
374	0back	1.40236	1.21655	2.69426
376	0back	0.937155	0.483293	-1.22422
378	0back	-0.253517	-0.7906	-0.610173
380	0back	0.0940163	0.780024	0.0775224
382	0back	0.0311566	-0.884096	0.578684
384	0back	-0.254757	0.0297679	-0.070811
386	0back	-0.379226	1.13525	0.862157
388	0back	2.02461	1.28563	2.0406
390	0back	0.45885	1.47875	0.176133
392	Rest	0.191906	0.342266	-1.44577
394	Rest	0.464582	-0.0973842	-0.766007
396	Rest	-0.720628	0.737812	-0.631476
398	Rest	-0.759385	-0.199233	-0.566162
400	Rest	0.457048	0.409704	0.584231
402	Rest	0.607353	-0.487248	-0.460997
404	Rest	-0.380556	-0.45533	-0.919979
406	Rest	-1.04386	-0.485637	-1.27698
408	Rest	-1.07023	-0.173579	-1.4915
410	Rest	0.232639	0.511622	1.24264
412	2back	0.840243	1.49669	-0.034522
414	2back	1.1523	0.904639	0.766094
416	2back	1.41251	1.20741	1.29919
418	2back	1.19179	-1.26744	-1.91192
420	2back	0.283147	0.785217	1.58195
422	2back	1.8212	0.363705	0.146637
424	2back	0.254108	0.950429	1.29038
426	2back	0.589499	0.238756	0.345973
428	2back	-0.528726	0.548165	-0.480411
430	2back	-0.228891	-0.327395	-0.324571
432	2back	-2.35485	-1.24899	-0.968384
434	2back	0.0826458	-0.9668	0.027063
436	2back	-0.51769	-0.888998	-0.165916
438	2back	-0.922879	-1.14758	-0.876813
440	2back	-1.11234	-0.501546	-0.728028
442	2back	-0.026659	-0.416587	1.24561
444	2back	-1.32678	-0.696597	0.667075
446	2back	0.0731927	-0.586072	-0.18638
448	Rest	-1.18159	-1.99183	-1.52151
450	Rest	0.044117	-0.813818	-0.570342
452	Rest	-0.881901	-0.159871	0.206733
454	Rest	-0.903503	-0.137785	-0.252377
456	Rest	0.742403	-0.725387	-0.0997403
458	Rest	-1.20414	-1.41351	0.315433
460	Rest	-1.18874	-0.224288	-1.51526
462	Rest	-0.460957	0.350512	0.984318
464	Rest	0.614796	0.173962	0.829061
466	Rest	0.458945	0.992916	1.28381
468	2back	0.923724	-0.283499	-1.25268
470	2back	1.64212	2.254	1.63563
472	2back	-0.104996	0.222627	0.249344
474	2back	1.12972	1.27751	1.84299
476	2back	2.14773	2.18894	0.923586
478	2back	2.97143	1.62693	-0.142254
480	2back	0.0987386	1.32946	0.739964
482	2back	1.14276	1.83132	0.649422
484	2back	0.767059	0.648094	0.942797
486	2back	-0.810743	-0.18236	-1.27673
488	2back	-0.668099	-0.683657	-1.13896
490	2back	-0.90896	-0.302002	-1.15862
492	2back	-0.682562	-0.812471	-0.325831
494	2back	-0.71732	-0.973661	-0.155586
496	2back	-0.725078	-0.994768	-0.484536
498	2back	0.448203	-0.596957	-0.803211
500	2back	-0.234422	-1.27359	0.719939
502	2back	-1.08759	0.395608	-0.163537
504	Rest	-1.45262	-1.48852	-0.855717
506	Rest	-1.01178	-1.28871	-0.872727
508	Rest	-0.838405	-0.561215	-0.259209
510	Rest	-0.38913	-0.695494	0.803602
512	Rest	-0.385925	-0.183214	-1.08218
514	Rest	-0.167461	-0.0862689	0.080653
516	Rest	0.799121	0.395093	0.841965
518	Rest	-0.544699	-0.494179	-0.29646
520	Rest	-1.5429	-0.535595	-1.1277
522	Rest	1.10124	0.833871	1.27435
524	2back	0.714534	0.794028	0.19363
526	2back	0.533252	-0.550547	-0.33589
528	2back	0.0587606	0.34524	-0.0877334
530	2back	0.786924	1.12621	-0.112853
532	2back	3.46469	1.24033	1.40171
534	2back	1.58598	1.53791	1.31354
536	2back	-0.574731	0.902985	-1.03896
538	2back	0.982673	0.135475	-0.338036
540	2back	0.0689028	0.931703	0.623628
542	2back	0.233803	1.20558	0.0310883
544	2back	-0.285194	-0.00337577	-0.0462082
546	2back	-0.479626	-0.861521	-0.727196
548	2back	-0.330784	-0.483064	0.326975
550	2back	-0.421838	-0.165834	-0.158549
552	2back	-0.672795	-0.441094	0.0680546
554	2back	0.659184	0.00530854	0.27105
556	2back	-0.303208	-0.045943	0.0886861
558	2back	-1.53089	-0.892104	-0.4471
560	Rest	-0.39384	-0.665729	-0.0840805
562	Rest	-0.497724	-0.812145	-0.149451
564	Rest	-1.50343	0.512091	0.461633
566	Rest	-0.610455	-0.895673	-0.561359
568	Rest	-0.352889	-1.41878	-0.705629
570	Rest	-0.333646	-0.545517	-0.0391872
572	Rest	-0.689319	0.202362	-0.465868
574	Rest	0.144184	-0.0335717	0.132353
576	Rest	1.09909	0.73494	0.319853
578	Rest	2.45712	1.4437	1.0866

## Sheet: CRCM0050
Time	Condition	BA4	SMA	dACC
0	Rest	0.0126423	1.09689	2.99356
2	Rest	-0.594242	-1.55151	1.51218
4	Rest	0.201434	-0.252357	2.4254
6	Rest	-0.767944	-0.675191	-0.357375
8	Rest	0.0651457	-0.0845263	0.877122
10	Rest	0.252561	0.625372	-1.67156
12	Rest	-0.750694	-1.43893	0.492003
14	Rest	0.643773	-0.453921	-1.57415
16	Rest	0.951694	0.200946	-0.952686
18	Rest	0.8212	0.873541	1.44957
20	0back	0.271735	-0.689464	2.33085
22	0back	0.343971	-0.0223868	1.18405
24	0back	-0.207562	-0.0318183	0.921216
26	0back	-0.485581	-0.0826127	-1.32547
28	0back	0.336053	-0.356816	-1.34673
30	0back	0.945309	1.5765	1.30971
32	0back	-0.315428	1.15184	-0.338133
34	0back	-0.636882	-0.64791	-2.89739
36	0back	-0.248215	-1.06431	0.197259
38	0back	-0.642915	0.335126	-1.75065
40	0back	-0.761013	-0.277804	-2.42919
42	0back	0.493549	0.111388	-0.957655
44	0back	-0.384074	0.276652	-0.988913
46	0back	0.863006	1.33267	0.0664805
48	0back	0.308882	0.878387	-1.76495
50	0back	-0.13942	0.9711	-1.41236
52	0back	-1.47402	-0.541807	-0.943553
54	0back	0.745624	-0.435053	-0.44289
56	Rest	-1.33696	-1.28888	-0.65136
58	Rest	-1.08419	-0.684831	-1.50755
60	Rest	0.413997	0.516482	0.958795
62	Rest	0.592851	0.84087	0.817921
64	Rest	1.1124	1.06359	-0.453905
66	Rest	0.319434	0.639598	1.82678
68	Rest	-0.338169	-0.621085	-0.912982
70	Rest	0.688228	0.860655	-0.0895127
72	Rest	0.470517	0.564296	-0.274407
74	Rest	-0.669866	-0.288885	2.86848
76	2back	0.00275041	-1.29686	0.725448
78	2back	0.103872	-1.64318	-0.375861
80	2back	-0.12436	-0.577054	-1.67595
82	2back	0.156911	-0.346474	-0.417072
84	2back	0.0134755	-0.0748877	-0.619584
86	2back	0.550675	0.265221	1.87851
88	2back	0.0955401	1.15072	2.23512
90	2back	-0.0202161	0.0751498	1.74915
92	2back	0.501393	0.463555	0.787158
94	2back	0.73031	1.26967	0.122377
96	2back	-1.25931	-0.465416	2.36267
98	2back	-0.919636	0.088756	-2.25777
100	2back	-0.345222	0.79358	-0.344162
102	2back	0.230953	0.873961	0.715559
104	2back	-0.0275323	0.0893804	1.48649
106	2back	-0.54192	-0.956956	-0.106878
108	2back	-0.332682	-0.423267	-1.41809
110	2back	0.0176678	0.41229	-0.502331
112	Rest	-0.179291	0.0921045	1.43435
114	Rest	-0.529514	0.659977	-1.19777
116	Rest	0.130761	-0.924832	0.0612823
118	Rest	0.26048	-0.132717	1.29546
120	Rest	-1.43139	-0.35003	-3.48981
122	Rest	-0.282595	0.0513702	0.00825782
124	Rest	0.726276	1.17723	-1.50498
126	Rest	0.0165194	-1.16566	0.864486
128	Rest	-0.251751	-1.99577	0.563752
130	Rest	1.56935	0.10466	0.918951
132	2back	0.933607	-0.00459791	-3.48874
134	2back	0.894037	-1.3442	0.978903
136	2back	1.30714	-0.527318	0.627261
138	2back	0.288212	-1.46755	1.92956
140	2back	-0.754052	-2.23984	-0.113313
142	2back	0.871915	-1.30892	1.05494
144	2back	1.49492	0.510546	1.59391
146	2back	-0.475325	0.784408	2.05646
148	2back	-0.308449	-0.132628	-0.214989
150	2back	0.131296	-0.552793	-1.70056
152	2back	0.151818	0.960381	0.563774
154	2back	-1.00691	1.42634	-0.814875
156	2back	-0.374189	0.491562	-0.634278
158	2back	-0.78559	0.408647	0.280659
160	2back	0.497595	1.11312	0.290548
162	2back	-0.863143	0.349906	-1.22335
164	2back	-0.460921	1.1275	-1.8522
166	2back	-0.243648	0.524436	-0.895916
168	Rest	-0.603276	-0.256687	0.443301
170	Rest	0.248296	1.40685	-1.15625
172	Rest	-0.11157	1.4113	0.582659
174	Rest	-1.98747	0.703147	-1.78305
176	Rest	-0.500263	0.737492	-1.86106
178	Rest	-0.00761397	0.694132	0.889044
180	Rest	0.125102	1.15621	-0.0341112
182	Rest	0.209058	0.487713	0.415686
184	Rest	-0.753	-2.43656	-1.85269
186	Rest	-0.0651852	-1.04412	-0.874594
188	0back	-0.311569	-1.00361	0.777882
190	0back	1.08825	-0.420067	0.929496
192	0back	1.2315	0.120211	0.977098
194	0back	0.886091	1.43733	2.1021
196	0back	0.248095	-0.510845	1.0084
198	0back	0.745894	-0.763509	0.218553
200	0back	-0.787515	-0.60531	0.736785
202	0back	-0.755216	0.528872	-0.742773
204	0back	0.475403	1.39434	0.804046
206	0back	0.449693	-0.118075	1.01265
208	0back	-1.01188	-0.792388	-1.62059
210	0back	-0.367581	-0.762703	-1.68611
212	0back	0.597756	-0.440348	-0.0673654
214	0back	-0.164943	-0.536563	0.260914
216	0back	0.991532	1.3573	-0.141477
218	0back	-1.26777	-0.951288	1.67255
220	0back	0.413347	-1.91248	-2.56474
222	0back	0.244443	0.938937	-0.402037
224	Rest	2.25193	1.24254	0.988398
226	Rest	-0.923994	-1.32047	0.60584
228	Rest	0.199719	-0.62455	0.317162
230	Rest	-0.7311	-0.00182495	-0.667597
232	Rest	-0.075714	0.716505	0.142444
234	Rest	0.842643	-0.987484	2.19438
236	Rest	1.05339	-0.159513	-1.84601
238	Rest	0.173404	-0.80642	-1.3484
240	Rest	-0.860154	-0.0877282	0.548032
242	Rest	0.795348	-0.160652	1.28831
244	2back	0.0749461	0.979074	2.42183
246	2back	-0.554088	-0.53438	1.87933
248	2back	0.146594	-0.216936	0.13873
250	2back	0.179983	0.0811182	-0.921969
252	2back	-0.265186	0.191467	1.04482
254	2back	-0.981541	-0.941319	1.05096
256	2back	-0.897843	-0.714863	0.641886
258	2back	-0.467098	-0.901366	-0.457923
260	2back	0.539614	-0.60164	1.12029
262	2back	1.28085	1.76315	0.0718236
264	2back	-0.657595	1.03671	-0.00482228
266	2back	-1.31842	-0.435939	-0.911666
268	2back	-0.111195	1.04881	-1.30206
270	2back	1.61741	0.909598	0.526492
272	2back	-1.3961	0.427714	0.420748
274	2back	-0.77329	-0.405939	-1.73614
276	2back	-0.455062	0.409697	-1.29581
278	2back	1.549	1.16415	0.316312
280	Rest	-0.767774	1.59003	-0.196542
282	Rest	-0.0937528	0.176048	-2.78687
284	Rest	-1.65895	-1.28138	-2.46151
286	Rest	0.94372	1.00712	-2.12651
288	Rest	0.00395948	1.23155	0.180064
290	Rest	-0.307038	1.58152	-0.232847
292	Rest	-1.21713	-1.19216	-2.53036
294	Rest	-0.445874	-0.753441	-0.395714
296	Rest	-0.572434	-0.504681	-2.216
298	Rest	1.34028	0.302664	1.61817
300	0back	1.55514	-0.512316	0.3323
302	0back	0.284405	-1.18983	-0.676151
304	0back	-0.579915	-1.11572	1.45445
306	0back	1.06431	0.405769	-0.559131
308	0back	0.908092	0.353596	0.714282
310	0back	0.910983	-0.633385	1.56019
312	0back	0.157267	-1.36563	1.07062
314	0back	-1.24122	-0.573966	-0.482302
316	0back	1.28082	1.48978	0.565603
318	0back	-0.125436	1.54416	0.140608
320	0back	1.80396	-0.227067	0.473386
322	0back	-1.22194	-1.45453	0.614512
324	0back	0.257787	-0.856483	2.97103
326	0back	0.437322	1.343	2.66029
328	0back	0.207607	0.755786	2.26816
330	0back	-0.690162	-0.353582	-0.534456
332	0back	-1.06985	-0.169771	0.65748
334	0back	0.300916	1.10464	0.785201
336	Rest	-0.171019	1.20276	1.9682
338	Rest	-1.75428	-1.36319	-0.31146
340	Rest	-0.588471	-1.38041	-2.13268
342	Rest	0.625027	-0.0843354	-0.409434
344	Rest	0.538118	-0.0997095	1.91062
346	Rest	-0.837627	-1.88582	-2.18834
348	Rest	-0.0355382	0.180301	-1.76533
350	Rest	1.78626	0.733296	1.53787
352	Rest	-0.626708	0.773977	0.964582
354	Rest	-0.33657	-0.631118	-1.00835
356	0back	0.274985	-0.312992	-1.45271
358	0back	0.202155	-0.885639	1.93399
360	0back	0.499741	-0.00405999	-0.0387354
362	0back	-0.405012	-1.47047	-2.08043
364	0back	0.564506	-0.306229	-0.00507987
366	0back	0.177171	1.18136	0.22889
368	0back	0.359117	1.02349	1.2253
370	0back	0.354767	-0.140414	-0.14499
372	0back	-1.03359	-0.770486	-2.17324
374	0back	-1.1662	-0.299904	-0.546891
376	0back	0.147753	1.50322	-0.64601
378	0back	0.164356	1.53378	0.0581469
380	0back	-1.68112	1.20965	-0.506661
382	0back	-0.788612	0.274862	-1.32614
384	0back	-1.00498	-0.305163	-1.81784
386	0back	-0.758454	-0.887943	-0.575205
388	0back	-0.162316	0.0643496	-2.68305
390	0back	-0.122841	-1.3633	-0.746517
392	Rest	1.92778	0.654167	1.87426
394	Rest	0.875681	0.541413	0.805415
396	Rest	-0.291618	-0.699007	-3.47869
398	Rest	0.688858	0.579708	-0.747953
400	Rest	0.865796	0.347135	-0.312884
402	Rest	-0.312055	1.20333	-0.302701
404	Rest	0.450266	1.23949	-0.52961
406	Rest	0.40264	0.740488	1.17297
408	Rest	-0.0943358	-1.70747	0.554715
410	Rest	-0.215466	-0.514299	1.57056
412	2back	1.02349	0.0230942	1.04048
414	2back	0.841409	0.440833	1.43027
416	2back	0.862394	0.549261	3.49272
418	2back	-0.643797	-1.68996	1.1981
420	2back	-0.662333	-0.8541	0.323026
422	2back	1.28729	0.0614727	0.942706
424	2back	0.651777	-0.246207	1.64082
426	2back	-0.689069	0.380856	2.75766
428	2back	-1.31085	-1.00251	-0.207759
430	2back	0.13737	0.833631	-1.08912
432	2back	0.774449	-0.626342	0.953751
434	2back	-0.590288	0.19297	1.10432
436	2back	-1.56715	-1.42106	-0.659408
438	2back	-0.719039	-0.494693	-2.83027
440	2back	0.186169	0.73531	0.692174
442	2back	0.725336	1.81945	0.924034
444	2back	-0.780112	-0.73976	-0.445715
446	2back	-0.551154	-0.0520907	-1.71143
448	Rest	-0.389362	-0.1335	-0.961826
450	Rest	0.762909	1.30262	-0.503813
452	Rest	0.902226	0.98858	0.553404
454	Rest	-1.12779	-0.00367193	-1.40372
456	Rest	-1.15827	-0.334951	-2.08954
458	Rest	0.717974	0.346763	2.16742
460	Rest	1.09408	0.73589	-0.6389
462	Rest	-1.54262	-0.33546	-1.83633
464	Rest	-0.984947	0.151779	-2.11413
466	Rest	0.615046	-0.206573	0.63187
468	0back	0.960144	-0.67118	0.239122
470	0back	1.11403	0.688435	1.32939
472	0back	0.481256	-1.72764	-0.670599
474	0back	-0.442451	-1.87894	-1.06451
476	0back	0.280601	-0.0832969	0.584803
478	0back	0.707239	-1.31841	1.07666
480	0back	0.545682	-0.67204	0.778149
482	0back	0.251461	-0.688053	-0.443951
484	0back	-0.625302	0.622362	1.98479
486	0back	0.518095	1.31006	0.807104
488	0back	-0.979012	1.60479	2.01811
490	0back	0.180147	-0.643358	-1.49085
492	0back	-0.210821	-0.245396	0.00786301
494	0back	0.658872	0.0537021	1.02236
496	0back	-1.10889	-0.40524	-2.18474
498	0back	-0.0723115	-0.15635	-2.07003
500	0back	1.7663	1.3158	0.63324
502	0back	-0.438716	0.433552	0.717416
504	Rest	-1.42183	0.10986	-2.55436
506	Rest	-0.192538	0.888302	-0.407215
508	Rest	-0.347574	0.614447	0.38159
510	Rest	-2.1327	-0.160995	-2.59763
512	Rest	0.083242	1.17044	-0.971979
514	Rest	0.422573	0.0624803	1.34018
516	Rest	0.598942	-0.478037	-0.631886
518	Rest	0.957392	0.470373	-0.324524
520	Rest	-1.09159	0.218206	-0.712327
522	Rest	-0.0773819	0.152556	-2.2857
524	2back	0.528843	-0.269538	3.7956
526	2back	0.104477	-1.8373	0.489512
528	2back	0.203697	-0.632006	-0.481336
530	2back	1.36806	0.698124	2.46166
532	2back	-1.02341	-0.575648	0.76464
534	2back	0.259185	-0.772054	1.47417
536	2back	0.240013	-1.25432	0.551216
538	2back	-0.0707164	-0.206781	-0.161679
540	2back	0.623329	-0.836871	-0.0463793
542	2back	1.29229	1.9004	1.4989
544	2back	0.344725	1.29073	2.64825
546	2back	-1.30499	-0.0508628	-0.996693
548	2back	0.277443	-0.868929	-0.48321
550	2back	0.580869	1.91961	2.242
552	2back	-0.829252	-0.150449	-0.894068
554	2back	-0.770762	0.904972	0.035641
556	2back	0.932248	0.443938	1.04913
558	2back	0.415246	-0.190652	2.72019
560	Rest	-0.663433	-0.944609	-0.711278
562	Rest	0.067381	0.50629	-0.656972
564	Rest	-0.0812061	-0.132239	-0.742823
566	Rest	-0.527757	-0.66402	0.66165
568	Rest	-0.75911	-1.30275	-3.24752
570	Rest	0.66825	0.296759	-2.1939
572	Rest	0.543876	0.671855	-0.111398
574	Rest	-0.234492	0.230373	-0.275363
576	Rest	-1.66392	-0.879797	-2.06126
578	Rest	1.16299	0.067276	0.678034

## Sheet: CRCM0051
Time	Condition	BA4	SMA	dACC
0	Rest	1.29644	3.65078	3.55509
2	Rest	-0.118208	-2.09013	-0.307254
4	Rest	-0.0723268	1.34308	0.197117
6	Rest	0.150499	-2.3071	-2.03947
8	Rest	-0.616868	-2.24519	-4.89273
10	Rest	-1.33411	-1.65501	-1.03222
12	Rest	-0.791959	0.22606	0.0690528
14	Rest	-0.650247	-0.502526	2.3182
16	Rest	-0.249731	-1.52417	-1.12478
18	Rest	-1.35368	-3.01622	-1.48683
20	2back	-0.452402	1.43652	-2.15098
22	2back	-0.641354	-0.211124	-2.3254
24	2back	3.57443	0.457106	-1.21556
26	2back	-0.394871	1.0569	-2.77891
28	2back	0.0938257	-1.21264	-1.94256
30	2back	-0.339578	0.207772	0.508477
32	2back	0.894735	1.65749	1.30445
34	2back	-0.351061	1.10907	0.97283
36	2back	0.0901913	0.100177	2.71198
38	2back	0.501409	1.17455	0.943719
40	2back	0.278408	0.199476	1.85273
42	2back	0.239174	0.623306	-0.505366
44	2back	0.489526	0.340624	1.71528
46	2back	0.175345	0.578303	1.21034
48	2back	-0.314836	1.5678	2.0579
50	2back	0.62365	0.221805	2.41613
52	2back	0.024528	0.926745	0.718233
54	2back	0.595932	0.868813	1.38066
56	Rest	-0.0326581	1.2652	1.62615
58	Rest	0.110192	0.784488	1.58063
60	Rest	0.105135	0.220979	2.70987
62	Rest	1.2775	0.860127	0.839323
64	Rest	1.04688	1.5774	0.696402
66	Rest	-0.237237	-0.485145	1.70885
68	Rest	-0.390662	-3.04049	1.01314
70	Rest	-0.78105	1.75179	1.87912
72	Rest	0.78778	1.61574	2.04548
74	Rest	-0.232268	-2.82804	-1.21714
76	0back	-2.20891	-3.0781	-1.89568
78	0back	-3.05194	-3.82747	-5.33791
80	0back	-0.81874	-1.68194	-3.86942
82	0back	-1.13316	-1.17456	-3.55823
84	0back	-0.357474	-0.962496	-3.23727
86	0back	0.29688	-0.428508	-0.742689
88	0back	0.486548	1.66485	0.166328
90	0back	0.764205	0.848177	0.207228
92	0back	0.192712	1.25949	1.09817
94	0back	1.07311	1.45739	1.74572
96	0back	1.02368	0.914105	0.686582
98	0back	0.86571	1.06546	0.155699
100	0back	0.789317	0.365944	0.517799
102	0back	0.465412	1.01318	1.30134
104	0back	0.201381	2.14039	0.920706
106	0back	-0.374342	-0.478162	-1.07562
108	0back	0.790198	-0.268843	-0.803209
110	0back	0.424025	-0.00246856	-0.179969
112	Rest	-0.387755	-0.634097	0.239312
114	Rest	0.147264	-0.889921	0.275136
116	Rest	0.665551	1.28818	0.251508
118	Rest	0.349535	-0.762639	-1.3503
120	Rest	-0.638547	0.680233	-0.868121
122	Rest	-1.2541	-0.407115	-2.10556
124	Rest	-0.964449	-1.33224	-0.980271
126	Rest	-0.631188	-2.23349	-1.19891
128	Rest	-0.00700797	-0.382687	-0.735308
130	Rest	0.369536	-0.926256	0.533056
132	0back	0.201497	-0.206106	-0.42303
134	0back	-0.24334	-2.01083	-1.47964
136	0back	-0.685971	-1.29876	-0.156644
138	0back	-0.70137	0.267524	0.828596
140	0back	0.127453	2.13279	2.55418
142	0back	0.250614	-0.654978	0.217036
144	0back	-0.21517	0.765762	-1.34781
146	0back	0.163175	-0.368428	-1.43006
148	0back	-0.469113	0.0919428	0.125727
150	0back	0.670514	0.593797	-1.19484
152	0back	-0.40778	-0.612486	0.199288
154	0back	-0.465312	-1.00759	0.807262
156	0back	-0.382598	-0.0549351	1.87912
158	0back	0.714545	1.48366	2.44845
160	0back	0.0631818	1.10137	0.580551
162	0back	-0.442715	0.0262254	-0.336147
164	0back	-0.602617	-0.81072	0.0856274
166	0back	-0.0151059	-0.802576	-0.854206
168	Rest	-0.0703839	0.62645	-0.0546851
170	Rest	0.688102	0.0244486	0.0712614
172	Rest	0.0418779	0.750318	0.262073
174	Rest	0.227752	0.499428	0.509467
176	Rest	0.268269	0.684183	0.323052
178	Rest	-0.0196616	-0.533784	0.663084
180	Rest	1.48743	3.17418	3.79351
182	Rest	-1.89016	-0.376544	-2.93091
184	Rest	0.258299	1.71258	0.802906
186	Rest	0.957143	-0.436264	0.705462
188	0back	0.379496	-0.322542	0.114509
190	0back	-0.222806	-0.489946	-0.859542
192	0back	-0.890862	-0.418008	-0.285498
194	0back	-0.722735	-2.32031	-0.0234954
196	0back	0.853055	2.73698	1.23639
198	0back	1.34039	-0.484423	1.65791
200	0back	1.79453	1.89314	2.34892
202	0back	0.612793	0.903804	2.42543
204	0back	-0.15514	0.189812	0.681581
206	0back	0.330197	-0.451794	1.15959
208	0back	0.223364	0.573799	-0.494105
210	0back	0.235914	0.142321	2.64652
212	0back	0.828912	1.56901	-0.259507
214	0back	0.0660544	1.316	0.937658
216	0back	0.626034	0.67971	0.541748
218	0back	-1.03216	0.0267596	-0.899864
220	0back	-0.497613	-3.36385	-5.33544
222	0back	-0.197586	0.102405	0.306985
224	Rest	0.689864	-0.782641	-1.50441
226	Rest	1.17419	-0.204714	-1.15835
228	Rest	-0.655377	-2.91622	-3.22633
230	Rest	-3.32263	-3.9947	-5.85353
232	Rest	-2.92529	-3.01603	-4.03271
234	Rest	-1.9266	-2.32195	-2.71009
236	Rest	-1.45957	-1.09253	-3.30175
238	Rest	-0.342995	1.17038	2.06237
240	Rest	0.117062	1.31303	-0.0554737
242	Rest	0.264179	-0.997494	-0.415192
244	2back	0.95397	0.897723	1.4556
246	2back	0.0881536	-0.163924	-0.399712
248	2back	0.88525	-0.0744855	0.178895
250	2back	0.14721	0.641009	1.53832
252	2back	0.315801	-0.70582	0.65825
254	2back	1.20123	1.56562	0.534821
256	2back	0.222192	-0.789278	-0.856332
258	2back	0.377248	0.54419	0.0529212
260	2back	0.0622851	0.526682	-0.885552
262	2back	-0.365241	0.693157	0.727135
264	2back	0.560071	1.33985	1.19282
266	2back	0.247308	-0.383439	1.21536
268	2back	0.207499	1.64858	0.231112
270	2back	-0.540491	0.295033	0.642391
272	2back	0.266406	1.27578	0.675452
274	2back	0.456388	1.17972	1.43075
276	2back	0.210497	1.61951	1.60319
278	2back	0.55687	1.38057	1.88247
280	Rest	-0.62539	0.930493	2.61711
282	Rest	0.0994037	-0.586941	1.56193
284	Rest	-0.0577191	0.142423	-0.541753
286	Rest	-0.0728045	0.272135	1.79854
288	Rest	0.0480678	0.819636	1.284
290	Rest	-0.388116	-0.18057	2.00426
292	Rest	-0.822716	0.864514	1.20697
294	Rest	0.352822	-1.49549	2.53323
296	Rest	0.249459	-1.60801	0.332755
298	Rest	0.292633	0.127498	-0.867936
300	0back	0.737677	-0.0795607	-2.58595
302	0back	0.72164	2.41737	-0.750431
304	0back	-0.677233	-3.21689	-2.11308
306	0back	-1.00518	-0.887926	-0.847476
308	0back	-0.181969	0.768337	0.472785
310	0back	3.19395	-2.13958	0.530178
312	0back	0.259773	-1.3446	-4.15594
314	0back	-1.96171	-1.25745	-1.70017
316	0back	0.14328	-0.899778	0.016423
318	0back	-0.253678	-0.0866969	0.0302542
320	0back	0.0267575	0.224281	-1.03657
322	0back	-0.786194	0.200204	0.137071
324	0back	0.157585	-0.728592	-0.380806
326	0back	-0.520426	3.23511	0.780321
328	0back	0.0596397	-0.487715	-0.438508
330	0back	0.183966	-1.50153	-1.81058
332	0back	0.141846	0.760772	0.423586
334	0back	0.246492	-1.15577	-0.0546988
336	Rest	0.252145	1.68513	1.04492
338	Rest	0.871444	-0.854068	-1.12095
340	Rest	-0.672944	1.28517	0.278063
342	Rest	0.0370681	-0.425821	-2.37359
344	Rest	-0.12588	0.241563	-0.189142
346	Rest	-0.867522	-1.70145	-0.26547
348	Rest	-0.456473	2.57899	1.77107
350	Rest	0.216285	1.86745	1.9943
352	Rest	0.356281	0.599828	2.03764
354	Rest	0.841081	1.00768	-0.110924
356	2back	0.823926	-0.892838	-1.22375
358	2back	-0.320113	0.625166	-0.359504
360	2back	-0.967875	-0.53433	-0.337429
362	2back	-1.07008	-0.466139	-0.0255347
364	2back	1.92799	1.93184	-0.988316
366	2back	-2.84124	-6.3637	-2.30865
368	2back	0.10507	3.60688	-1.17569
370	2back	1.52205	0.450446	0.770668
372	2back	0.240666	-0.513742	-0.492976
374	2back	-2.15854	-2.16703	-0.475471
376	2back	-3.30787	-3.07709	-4.76955
378	2back	0.958363	-1.86584	-2.71745
380	2back	0.590053	-0.726507	-1.43432
382	2back	1.85162	0.0876163	1.37586
384	2back	-0.922941	-0.268331	1.56728
386	2back	0.484699	1.82224	2.48975
388	2back	0.662405	0.389846	2.07026
390	2back	0.284985	1.56942	1.48875
392	Rest	0.288143	0.104008	1.46886
394	Rest	0.683001	0.962846	3.44559
396	Rest	0.130542	0.891	2.85296
398	Rest	0.41076	0.73666	1.842
400	Rest	0.386987	-0.000448086	1.29887
402	Rest	-0.20433	0.253491	1.3099
404	Rest	0.400644	0.842681	-0.142439
406	Rest	-0.127562	-0.243427	1.29365
408	Rest	-2.10383	-0.708221	-1.05389
410	Rest	0.697485	1.12467	1.02094
412	0back	-0.246869	-1.06533	-2.08344
414	0back	0.0624565	-0.235879	-0.769562
416	0back	-0.0385596	-0.279987	-0.409508
418	0back	-0.0174538	-0.754417	-1.1491
420	0back	-0.369535	-1.21937	-0.989844
422	0back	-0.0251388	0.273712	-0.0994911
424	0back	-0.182763	1.93874	1.50097
426	0back	0.627119	0.513509	-1.53927
428	0back	0.485653	0.553602	2.22411
430	0back	1.10404	1.81754	0.905489
432	0back	0.902653	1.43902	1.65321
434	0back	-0.00181844	-0.230856	-1.20405
436	0back	0.564152	0.665173	-0.266961
438	0back	1.46361	1.15651	-0.0629906
440	0back	1.01093	0.515316	-1.3595
442	0back	-0.809349	-1.6288	-2.60926
444	0back	-2.52398	-1.39907	-2.69921
446	0back	-1.23631	-2.24587	-2.51523
448	Rest	-0.892397	-1.20759	-2.38011
450	Rest	-0.121535	0.531895	-0.276914
452	Rest	0.365382	0.874601	-0.189106
454	Rest	0.932254	0.0988522	-0.131069
456	Rest	1.34724	1.75597	1.12151
458	Rest	1.46547	1.82528	1.54885
460	Rest	1.6266	1.49145	1.061
462	Rest	1.91555	1.22929	2.88489
464	Rest	0.583074	1.35829	1.07577
466	Rest	1.89212	-2.63755	-4.61048
468	2back	-9.84334	-14.5217	-1.38995
470	2back	-0.265168	1.13238	4.59137
472	2back	0.853798	0.0119258	-2.45211
474	2back	-0.313703	-1.62798	-2.74824
476	2back	-2.65758	-2.03275	-3.13512
478	2back	-2.34104	-2.2572	-3.24916
480	2back	-0.826722	2.45741	1.4842
482	2back	-1.04913	0.574836	-0.989071
484	2back	0.865102	1.60391	-0.145531
486	2back	-0.288226	0.931469	2.25288
488	2back	1.82919	3.0915	2.23958
490	2back	0.391007	-0.288609	0.890825
492	2back	0.935927	0.242539	1.70477
494	2back	0.409377	1.28227	1.05901
496	2back	0.941866	1.18114	0.570099
498	2back	0.45116	1.45578	1.4526
500	2back	-0.27769	0.516111	1.68012
502	2back	0.399985	1.96082	1.92047
504	Rest	0.47293	0.184661	1.00587
506	Rest	0.407944	0.528619	0.0501068
508	Rest	-0.094033	-0.613206	0.190271
510	Rest	0.433716	1.27458	0.217027
512	Rest	0.476909	1.04056	0.703206
514	Rest	0.14888	0.314277	1.338
516	Rest	0.56198	0.17652	0.938744
518	Rest	-0.0977403	-0.713344	0.830233
520	Rest	0.439371	0.629591	0.0171846
522	Rest	-0.69882	-0.412307	-0.201094
524	2back	0.0775052	0.10839	1.64048
526	2back	-0.236876	-1.58373	-1.99144
528	2back	-0.805304	-1.89142	-1.61725
530	2back	-0.429249	-2.32262	-1.8908
532	2back	0.0397638	0.638335	-2.89105
534	2back	0.942923	-0.954504	-1.86528
536	2back	0.32409	-1.84198	-0.599309
538	2back	0.0405442	1.83495	-0.636891
540	2back	0.519994	-1.2068	-1.34804
542	2back	0.219262	0.259532	-0.226618
544	2back	0.654573	-0.0533812	-0.548853
546	2back	0.592015	1.42495	-0.544466
548	2back	0.375368	-0.594363	-1.22422
550	2back	-0.569981	-1.80332	-0.709576
552	2back	0.585113	2.40441	1.67385
554	2back	-0.0486538	0.400452	1.03228
556	2back	-0.569657	0.790818	1.64717
558	2back	-0.0321351	1.50012	-0.93317
560	Rest	-0.0183346	0.0790418	-1.38138
562	Rest	-0.288273	0.913756	0.147726
564	Rest	-0.605209	-0.67733	0.764712
566	Rest	-0.825621	-1.36001	0.16709
568	Rest	-0.647462	-0.438464	0.911515
570	Rest	0.403993	-0.779822	0.324125
572	Rest	-1.18161	-1.06903	1.20765
574	Rest	-0.112185	0.251895	0.0335314
576	Rest	0.135913	0.743434	-0.608005
578	Rest	0.656234	0.197351	0.921148

## Sheet: CRCM0052
Time	Condition	BA4	SMA	dACC
0	Rest	0.172278	1.22576	0.907022
2	Rest	0.351623	-0.0306164	0.678754
4	Rest	-0.71558	-0.49615	0.448289
6	Rest	-0.937822	-0.479642	-1.0008
8	Rest	-0.362526	-0.537879	0.275456
10	Rest	0.533116	0.79123	0.691394
12	Rest	0.777687	-0.251257	-0.577409
14	Rest	0.501966	0.272399	0.453906
16	Rest	-0.587395	-0.622918	-0.449435
18	Rest	-0.0482727	-0.57313	-0.532129
20	0back	-1.41883	-0.45722	-1.09603
22	0back	-1.36562	-0.243092	-1.37521
24	0back	0.834973	0.0630798	0.687724
26	0back	0.540402	-0.0919254	0.0443908
28	0back	0.369291	0.487069	-0.56803
30	0back	0.870387	0.449101	1.08723
32	0back	0.945682	0.679391	0.320638
34	0back	1.0692	-0.247045	-0.783049
36	0back	-0.661264	-0.256522	-0.321964
38	0back	-0.0931777	0.433525	0.788793
40	0back	0.572233	-0.491431	-0.0451145
42	0back	-0.897769	-0.0498744	-0.182097
44	0back	-1.40829	-0.256504	0.31435
46	0back	-0.00899368	0.0166048	-0.00149306
48	0back	1.06457	0.723674	0.889496
50	0back	0.220616	0.479016	-0.229839
52	0back	-0.98951	-0.638608	-0.583604
54	0back	0.348689	-0.0246115	0.450787
56	Rest	0.619355	0.473786	-0.156237
58	Rest	1.17975	0.399728	0.828056
60	Rest	-0.544908	0.287048	-0.589815
62	Rest	0.190773	0.179652	0.371581
64	Rest	0.554212	-0.112614	-0.135382
66	Rest	0.481518	-0.661455	-0.189579
68	Rest	-0.601479	0.00269366	-0.365151
70	Rest	-0.781898	0.331952	0.300393
72	Rest	-1.05338	-0.246215	1.00291
74	Rest	-0.607171	-0.472391	-1.71623
76	2back	-1.05813	-0.655265	0.300888
78	2back	-0.192641	-0.0972118	-0.332499
80	2back	-0.431292	-0.0010272	-0.671072
82	2back	0.607236	0.0795109	0.547146
84	2back	-0.0853939	-0.0661387	-1.30922
86	2back	0.242987	-0.0912377	0.932787
88	2back	0.886157	-0.286621	0.1814
90	2back	-0.0524618	0.0395646	-0.564652
92	2back	0.305533	0.160893	-0.335191
94	2back	0.875026	0.155511	0.216684
96	2back	0.661333	0.970808	2.2828
98	2back	1.66757	0.971047	0.644537
100	2back	1.10956	0.155915	-0.525723
102	2back	-0.406409	-0.399212	-0.477519
104	2back	-0.951966	-0.503415	-0.813948
106	2back	-0.774908	0.380424	-1.50629
108	2back	-0.703603	-0.253744	0.583218
110	2back	-0.474546	-0.146229	0.372673
112	Rest	0.30492	-0.0937348	-0.189782
114	Rest	-1.08338	0.354018	0.932795
116	Rest	1.10452	0.178724	0.308126
118	Rest	-0.142597	-0.35384	0.626704
120	Rest	0.182429	0.499403	0.80909
122	Rest	0.208094	0.419154	0.368007
124	Rest	0.70663	-0.430842	0.491874
126	Rest	-0.58719	-0.512766	-0.644985
128	Rest	-1.15565	-0.858806	-0.805444
130	Rest	-1.11709	-0.325228	0.256321
132	2back	-0.129082	-0.169385	-0.532287
134	2back	-0.72453	0.287553	-0.982156
136	2back	-0.554479	-0.544332	0.511702
138	2back	-0.219887	0.0927083	-0.81907
140	2back	0.116053	-0.630976	-1.52255
142	2back	-0.701451	0.213359	-0.458927
144	2back	0.438472	-0.502231	1.3783
146	2back	0.539815	-0.730642	-0.492357
148	2back	0.343486	0.0676982	-0.499241
150	2back	0.0304864	0.462639	-0.109678
152	2back	0.0534958	0.212252	0.966054
154	2back	0.662736	0.623989	-0.209111
156	2back	0.254824	0.580536	0.580013
158	2back	1.01376	0.0487881	0.637603
160	2back	0.766282	0.307425	-0.0976347
162	2back	-0.728258	-0.205519	-0.380714
164	2back	0.347897	0.386076	0.905885
166	2back	0.275754	-0.19418	0.177256
168	Rest	0.650552	0.39166	-1.04566
170	Rest	-0.52118	0.302542	1.03759
172	Rest	0.638761	0.8354	0.966761
174	Rest	0.107158	0.158331	-0.325908
176	Rest	0.748219	0.112466	0.263085
178	Rest	-0.0404349	0.45672	0.433266
180	Rest	1.05653	-0.202446	0.031199
182	Rest	-1.1492	-0.0314262	-0.764159
184	Rest	-0.470772	-1.183	-0.697122
186	Rest	-0.227131	0.0501817	-0.312454
188	0back	-1.42683	-0.613178	-0.177986
190	0back	0.0785184	0.101887	0.12181
192	0back	0.0246892	0.388116	-0.0607395
194	0back	0.377139	0.0936671	-0.934449
196	0back	0.176756	-0.465739	0.35353
198	0back	-1.23407	0.374106	0.209734
200	0back	0.111335	0.275635	0.00892988
202	0back	0.550087	0.029687	-0.499944
204	0back	0.152945	-0.107941	0.617035
206	0back	-0.24378	-0.166775	0.104138
208	0back	0.574289	-0.556734	0.175924
210	0back	-0.717634	0.40561	1.17223
212	0back	0.359976	-0.0900948	-0.290813
214	0back	0.223142	-0.0246552	0.40786
216	0back	-0.683721	0.11348	0.4527
218	0back	-0.142343	0.0488633	-0.850022
220	0back	0.9127	-0.338615	-0.0745615
222	0back	-0.636278	-0.842589	-0.85322
224	Rest	-0.240754	0.238771	0.17745
226	Rest	0.48867	-0.658506	-0.0220073
228	Rest	-0.525847	0.0824192	-0.80329
230	Rest	-0.5073	-0.306591	-0.418056
232	Rest	-0.111486	0.547885	0.439025
234	Rest	0.740546	0.378314	-0.00739941
236	Rest	-0.0760311	0.00759724	0.0392008
238	Rest	0.399041	0.731426	0.0162264
240	Rest	-0.629721	-0.295241	-0.337076
242	Rest	0.11743	-0.147778	0.660338
244	2back	-1.17517	0.0187214	-0.2449
246	2back	-0.186468	-0.417215	0.136821
248	2back	-0.347081	-0.697375	-0.888198
250	2back	-0.41274	-0.617763	-0.834975
252	2back	-1.03006	0.326532	-0.0476593
254	2back	-0.292872	-0.383081	-1.76212
256	2back	0.0968284	0.125416	0.904445
258	2back	1.31942	1.08446	1.59467
260	2back	0.485703	-0.482241	-0.383223
262	2back	-0.0438515	-0.130889	0.124417
264	2back	-0.0874675	0.0242512	-0.0823177
266	2back	0.939255	0.0218912	0.103707
268	2back	0.696453	0.591442	0.905828
270	2back	0.35039	0.34348	0.373623
272	2back	2.31743	0.944305	2.71799
274	2back	0.910062	0.97846	0.852929
276	2back	0.839318	0.2196	0.618324
278	2back	-0.619978	-0.335374	-0.201609
280	Rest	-0.172745	-0.149607	-0.7696
282	Rest	-0.667942	-0.0331021	-0.472917
284	Rest	-0.11602	-0.51957	0.920182
286	Rest	-0.214835	0.273821	-0.637112
288	Rest	0.357792	0.0511739	-1.17596
290	Rest	0.313458	0.146889	0.419367
292	Rest	-0.534927	0.363567	0.615031
294	Rest	-0.235767	-0.427843	-0.98278
296	Rest	0.515996	0.527484	-0.0629383
298	Rest	0.164863	0.570037	0.370382
300	0back	-0.63641	0.160543	-0.412751
302	0back	-1.70338	-1.60266	-2.53364
304	0back	-1.93842	-1.39697	-1.25276
306	0back	-1.46673	-0.489799	-1.07932
308	0back	-0.8402	-1.62425	0.354997
310	0back	0.811449	0.268578	0.458192
312	0back	0.266762	-0.166888	0.181324
314	0back	0.409571	0.475448	1.52613
316	0back	0.715216	0.975518	0.751984
318	0back	0.968546	0.235677	-0.37684
320	0back	0.24655	0.120681	0.506056
322	0back	1.1048	1.28613	-0.122711
324	0back	0.686989	0.848687	-0.119541
326	0back	-0.496402	0.158553	0.425027
328	0back	0.128293	0.144409	-0.352477
330	0back	0.377676	-0.895498	-0.797609
332	0back	-1.08716	0.111679	0.694697
334	0back	0.320751	0.0685588	-0.59522
336	Rest	-0.439207	-0.226489	0.131247
338	Rest	-1.11835	0.0337862	0.721304
340	Rest	0.19122	-0.988388	0.144281
342	Rest	0.0198908	-0.277402	-0.0389881
344	Rest	-1.28503	-0.335369	-0.600265
346	Rest	-0.0658416	-0.347453	-0.39852
348	Rest	0.122315	0.605671	-0.013426
350	Rest	0.174694	0.308325	0.0878585
352	Rest	0.327763	0.124702	0.661975
354	Rest	0.199544	-0.538262	-0.477945
356	2back	-0.250211	-0.162779	-0.639515
358	2back	-1.0299	-0.270866	0.0464058
360	2back	-0.627164	-0.688286	0.0930828
362	2back	0.673672	0.480924	0.320075
364	2back	-0.181262	-0.334979	-0.311213
366	2back	0.936261	-0.0691563	0.0931738
368	2back	0.921716	0.128805	1.13664
370	2back	0.109225	0.0876852	-0.69536
372	2back	0.228396	-0.449636	-0.885611
374	2back	-1.28403	0.135515	-0.172692
376	2back	0.652089	0.826993	1.09258
378	2back	0.466758	-0.306737	0.349504
380	2back	0.701948	0.977641	0.267674
382	2back	1.16735	0.646392	0.525019
384	2back	1.10275	-0.500448	0.234086
386	2back	-0.149821	-0.158375	-0.0278906
388	2back	-0.355729	-0.169789	0.00234406
390	2back	0.0345789	0.366772	0.884465
392	Rest	1.2578	-0.116999	0.658988
394	Rest	-0.410429	1.33382	0.135563
396	Rest	0.583841	0.374202	-0.261797
398	Rest	-0.364279	-0.582393	-0.730091
400	Rest	-1.01269	-0.154976	0.0378714
402	Rest	0.113616	1.16068	-0.267276
404	Rest	1.22277	-0.155507	1.50614
406	Rest	-0.521746	0.70393	-0.703183
408	Rest	-0.307565	0.664384	-0.478561
410	Rest	-2.07731	-0.251734	-0.84989
412	0back	-0.269249	-0.0117824	0.416571
414	0back	-0.925674	-0.994399	-0.925179
416	0back	-0.0265892	0.0379278	0.375938
418	0back	-0.277763	-0.365034	-0.807235
420	0back	0.712884	-0.431819	0.182138
422	0back	0.0473184	-0.228205	-0.174281
424	0back	-1.51209	-1.56152	-1.30078
426	0back	-0.430524	0.585915	0.721852
428	0back	0.64659	-0.314138	0.16155
430	0back	0.70752	-0.248338	-0.190637
432	0back	0.129756	0.560424	0.231793
434	0back	0.252166	-0.311879	0.0745416
436	0back	0.387289	-0.231399	-0.311482
438	0back	-1.05972	0.313741	0.116976
440	0back	-0.252509	-0.343917	-0.233623
442	0back	0.48246	-0.599453	-0.542267
444	0back	-0.988815	-0.513438	-0.203995
446	0back	0.838281	-0.323833	-0.0154875
448	Rest	-0.0177949	-0.421584	-0.31297
450	Rest	-0.0906196	0.0178482	-0.434562
452	Rest	0.409088	-0.152991	0.2095
454	Rest	0.0806117	0.316525	-0.280956
456	Rest	0.545156	0.930781	0.313383
458	Rest	-0.165373	-0.300867	0.356402
460	Rest	-0.401188	0.588205	-0.270488
462	Rest	-0.190272	-0.180078	0.805351
464	Rest	-0.519626	0.24346	0.183065
466	Rest	-0.0744339	0.0832737	0.0895639
468	0back	-0.535119	0.73916	0.186024
470	0back	-0.374427	-0.693963	0.476373
472	0back	-0.465528	-1.1694	-1.02699
474	0back	-0.795208	0.228244	-0.79695
476	0back	0.108082	0.22775	0.107792
478	0back	-0.341905	0.115082	1.02472
480	0back	1.25488	0.308101	0.0899715
482	0back	0.414872	0.384035	0.777941
484	0back	0.48892	-0.146162	0.4552
486	0back	1.24557	1.33905	0.471682
488	0back	0.466786	0.196656	-0.254935
490	0back	0.193121	0.430045	0.635529
492	0back	1.32711	0.363552	0.289038
494	0back	1.24945	-0.00402539	0.112575
496	0back	0.21123	0.514358	0.719899
498	0back	0.416652	0.0881882	-0.460315
500	0back	0.809805	0.441439	1.04131
502	0back	-0.0779517	0.684019	0.788229
504	Rest	1.10894	-0.752118	-0.164872
506	Rest	-0.52032	-0.397355	-0.161329
508	Rest	0.209686	0.147913	1.18216
510	Rest	0.846725	0.332748	-0.725641
512	Rest	-0.155988	-0.454333	-0.694416
514	Rest	-1.12894	0.0911119	-0.549588
516	Rest	-0.845081	-0.436447	-0.71768
518	Rest	-1.36344	0.116043	-0.532743
520	Rest	0.278554	0.495966	0.0148223
522	Rest	0.458222	0.83793	0.646106
524	2back	-0.531764	-0.00520708	1.09212
526	2back	-1.46736	-1.01312	-1.06559
528	2back	-2.83192	-1.92758	-2.43948
530	2back	-1.34861	-0.971209	-1.54294
532	2back	-1.3613	-1.70164	-1.01369
534	2back	-0.345515	0.351718	-0.595922
536	2back	-0.642288	-0.630353	-1.45458
538	2back	1.00105	-0.392667	1.54612
540	2back	0.172565	0.0546492	-0.0972146
542	2back	0.0987611	0.0151576	-0.054923
544	2back	-0.326893	0.372549	0.249455
546	2back	0.751616	-0.0981717	-0.227634
548	2back	0.720414	0.343771	1.27465
550	2back	1.00902	0.518556	-0.0384521
552	2back	-0.269919	0.343662	0.00586965
554	2back	1.13266	0.387639	1.13369
556	2back	0.221303	-0.465044	-0.345627
558	2back	-0.0117992	-0.287532	-0.0365033
560	Rest	-0.592661	-0.221757	0.00313413
562	Rest	0.0217383	0.190797	-0.541283
564	Rest	-0.29042	0.317053	0.47737
566	Rest	-0.825724	0.536031	-0.605555
568	Rest	0.265167	-0.262209	0.613986
570	Rest	-0.426651	0.393397	-0.314413
572	Rest	-0.175855	-0.203981	0.52869
574	Rest	0.558832	0.073215	0.0968364
576	Rest	0.523841	0.808359	0.350027
578	Rest	1.73748	0.210672	0.838413

## Sheet: CRCM0053
Time	Condition	BA4	SMA	dACC
0	Rest	5.0502	2.82517	2.93424
2	Rest	0.0137965	0.784956	-0.0406696
4	Rest	0.148409	-0.654455	-1.40952
6	Rest	-0.548075	-0.561772	-0.165246
8	Rest	-0.751729	-0.068516	-1.24543
10	Rest	1.62005	0.0807509	0.0157248
12	Rest	-0.398069	-0.0617486	-0.598551
14	Rest	0.0732834	-0.492998	-0.50589
16	Rest	-0.918783	-0.788215	1.00857
18	Rest	-0.446936	-0.111402	-0.243188
20	2back	0.377751	0.731426	0.717061
22	2back	0.544491	0.792568	1.57392
24	2back	0.00567182	-0.526883	0.35171
26	2back	-0.149065	-0.763861	-0.0537288
28	2back	-0.97675	-0.542075	-0.0139928
30	2back	-1.22388	0.0203904	-2.08291
32	2back	-0.497668	-0.601731	-0.168034
34	2back	-0.657123	0.0885281	-0.340241
36	2back	-0.755766	-0.865231	-0.479416
38	2back	0.164067	0.428236	-0.0797588
40	2back	0.117714	0.273413	-0.78721
42	2back	-1.18734	-0.593694	-0.0730575
44	2back	-0.916513	0.0387824	-0.641015
46	2back	-0.855794	-0.356798	-0.845126
48	2back	-1.01785	-0.0171837	-0.893866
50	2back	-0.0487791	-0.295297	0.413779
52	2back	0.0779166	0.487937	0.950847
54	2back	0.599013	-0.382812	1.31424
56	Rest	-0.141564	-0.157871	0.636156
58	Rest	-0.0772003	0.227949	-0.822106
60	Rest	-0.496156	-0.00184717	0.179343
62	Rest	-0.619874	-0.389559	0.409826
64	Rest	0.1105	0.463367	-0.333516
66	Rest	0.456859	0.503163	0.636196
68	Rest	0.37331	-0.174535	-0.483092
70	Rest	0.307978	0.0983741	0.787003
72	Rest	0.745013	0.876648	0.103707
74	Rest	1.04303	0.12042	0.45909
76	2back	0.973354	-0.0244462	1.67505
78	2back	0.187916	-0.108716	1.49129
80	2back	-0.920719	0.132877	-0.239535
82	2back	-1.33042	-0.228054	-0.527367
84	2back	0.448577	0.822646	0.222133
86	2back	1.3334	-0.658395	0.820253
88	2back	1.29467	0.505898	-0.208165
90	2back	-1.54484	-0.278761	-1.27127
92	2back	-0.483007	-0.0456132	-0.845155
94	2back	-0.627357	0.0331623	0.323854
96	2back	-0.048085	-1.20829	-0.636422
98	2back	0.113078	-0.713091	0.213311
100	2back	0.236025	0.732153	-0.0279817
102	2back	0.788289	-0.471058	-1.50684
104	2back	0.876796	0.0281085	-0.501051
106	2back	0.891028	0.548838	2.07726
108	2back	-0.30449	-0.466531	-1.52712
110	2back	0.177116	-0.0578154	-0.898758
112	Rest	0.154792	-0.244577	-0.172293
114	Rest	0.0202258	0.12734	-1.23152
116	Rest	-0.998254	0.2539	0.0777085
118	Rest	-0.779112	-0.18306	-0.838383
120	Rest	-0.164241	-0.634872	0.328571
122	Rest	-0.503449	-0.423833	-0.0632339
124	Rest	3.44527	2.70706	2.01881
126	Rest	-0.332305	0.155279	1.35838
128	Rest	1.38841	1.32105	0.951047
130	Rest	0.113058	-1.15494	-1.70818
132	0back	-1.05102	-0.426549	-0.0877027
134	0back	1.07289	0.710559	-0.112674
136	0back	-1.1922	0.428111	-0.918913
138	0back	0.509397	-0.527681	-0.0156917
140	0back	-1.23512	-0.528088	0.108219
142	0back	-0.131052	-0.224735	-0.46259
144	0back	-1.7633	-0.387156	0.307232
146	0back	-0.429753	0.0467865	1.32421
148	0back	0.219955	-0.0355422	0.479801
150	0back	-0.829038	-0.0562175	-0.641774
152	0back	0.0242398	-0.409254	0.656927
154	0back	0.164971	0.344828	-0.139148
156	0back	-0.861546	0.0354772	-0.931476
158	0back	-0.185696	-0.0660797	1.32991
160	0back	-1.29304	0.259748	-2.45821
162	0back	0.000894396	0.347221	-0.216615
164	0back	-0.669454	-0.00418164	-1.07239
166	0back	0.574927	-0.111097	0.0856194
168	Rest	-0.0631795	0.923293	0.825173
170	Rest	0.336027	-0.877775	0.28333
172	Rest	1.41435	-0.023492	1.05946
174	Rest	-0.363365	0.575974	0.300457
176	Rest	-0.16988	-0.232361	-0.740674
178	Rest	0.110296	-0.266408	0.710685
180	Rest	1.31629	-0.345191	0.317883
182	Rest	-0.0275071	-0.525381	1.15835
184	Rest	-0.423734	-0.329355	0.599432
186	Rest	-0.25302	-0.275206	0.430697
188	2back	0.0494316	-0.539972	1.46729
190	2back	1.0577	1.17361	-0.275495
192	2back	-0.243883	0.08802	-1.22355
194	2back	0.0663589	-0.291757	0.970213
196	2back	1.68705	0.381244	-0.023323
198	2back	0.0383854	0.378009	-0.82336
200	2back	-0.672279	-0.570082	-1.16297
202	2back	0.656705	-0.12202	0.531242
204	2back	0.632659	0.495801	-0.551357
206	2back	-0.918296	-1.31571	0.695797
208	2back	-0.0822132	0.187028	-0.311711
210	2back	-0.274	-0.768719	-0.912902
212	2back	-0.627928	0.0966505	0.463118
214	2back	0.0321287	0.155994	-0.332794
216	2back	-0.578773	-0.51972	0.631067
218	2back	-0.741521	0.0256993	-0.149564
220	2back	0.0183257	0.598795	-0.226037
222	2back	-0.035466	-0.118609	-0.633441
224	Rest	0.073354	-0.0884632	0.275663
226	Rest	0.504351	1.29412	-0.889527
228	Rest	0.054563	-0.0901226	-1.03254
230	Rest	0.135762	0.191344	-1.07608
232	Rest	0.743146	0.618765	1.14947
234	Rest	-0.322906	0.970595	-0.730919
236	Rest	0.101671	-1.01656	-0.279548
238	Rest	0.286819	0.338074	0.328143
240	Rest	-0.338314	0.397318	-1.98909
242	Rest	0.0611195	-0.109842	-1.04835
244	2back	0.449245	0.184011	0.229848
246	2back	1.5628	0.201151	1.42159
248	2back	-0.861444	0.220048	0.54012
250	2back	0.246656	0.376841	-0.318647
252	2back	0.182526	-1.45993	-0.619879
254	2back	0.87684	0.32958	1.49992
256	2back	-0.238546	-0.283275	1.15875
258	2back	-0.114225	0.0866163	1.55124
260	2back	-0.322244	0.450077	1.2648
262	2back	-1.51835	-0.147142	-2.11111
264	2back	-1.0405	-0.049499	0.0627079
266	2back	-0.707972	-0.145753	-1.04295
268	2back	-0.53404	0.159078	-0.394005
270	2back	0.0371324	-0.251398	0.818169
272	2back	-0.932938	0.461595	-0.872387
274	2back	0.0956752	-1.03791	-0.410523
276	2back	0.0841626	-0.471111	1.16824
278	2back	-0.288702	0.179136	1.81405
280	Rest	-0.270851	-0.837744	-0.271379
282	Rest	0.352235	-0.0737662	0.874582
284	Rest	0.217445	0.267783	0.810019
286	Rest	0.730422	1.05391	-0.885303
288	Rest	1.6929	-0.405326	1.45891
290	Rest	-0.498018	0.286015	0.751752
292	Rest	0.175231	0.0950941	-0.418097
294	Rest	-0.439101	-0.297366	-0.264416
296	Rest	0.520922	-0.406431	0.718304
298	Rest	1.34388	-0.317648	-0.941435
300	0back	-0.842762	-0.135345	0.162945
302	0back	-0.148221	-0.813135	0.569009
304	0back	-1.55243	0.178848	-0.119005
306	0back	-0.325624	0.439108	0.676862
308	0back	-0.0615847	0.551688	-0.991158
310	0back	0.229686	0.378738	-0.892703
312	0back	0.0637324	0.281857	-0.619961
314	0back	0.0988889	0.815637	-2.61972
316	0back	-0.183524	-0.503274	-0.210354
318	0back	1.68563	-0.105842	2.36167
320	0back	0.290286	-1.38721	-0.450062
322	0back	-0.514109	-0.388825	-0.640454
324	0back	-0.59101	-0.30083	-0.612038
326	0back	-1.32459	-0.192991	-1.82509
328	0back	1.50497	0.659778	-0.137635
330	0back	-0.636716	-0.775527	-0.444006
332	0back	-0.0679228	0.409556	-0.606539
334	0back	-0.269191	-1.78175	-0.452259
336	Rest	4.70686	3.60769	0.281846
338	Rest	0.182208	0.53615	-1.72415
340	Rest	0.864523	2.98796	-0.465308
342	Rest	0.211995	-0.762431	0.515163
344	Rest	-1.85584	-0.880172	2.66111
346	Rest	-1.13631	0.187586	-0.00630824
348	Rest	-1.5297	-0.616526	0.417733
350	Rest	-0.302973	-0.578396	0.508362
352	Rest	-0.159349	-0.942071	-0.86394
354	Rest	1.21722	-0.803579	1.08555
356	2back	-1.38803	-0.126156	-0.324545
358	2back	-1.12415	-0.535101	-1.32287
360	2back	0.628042	0.266979	1.1004
362	2back	1.21415	0.532329	2.13944
364	2back	-0.289414	0.198681	0.449583
366	2back	-0.331419	0.344845	0.57229
368	2back	-0.708287	0.0111885	-0.418717
370	2back	0.91362	1.22162	0.775189
372	2back	1.51092	-1.33687	0.447245
374	2back	1.49377	0.0449058	0.8297
376	2back	-1.01912	-0.0913109	0.055588
378	2back	-0.470273	0.544165	-0.503627
380	2back	0.298524	-0.265209	0.708839
382	2back	-1.0755	0.111426	0.253758
384	2back	-0.815048	0.208463	-0.611752
386	2back	-0.784528	-0.185111	0.144842
388	2back	-0.404124	0.284222	-1.88667
390	2back	-0.849987	0.333689	-0.481455
392	Rest	-0.0242713	-0.369455	1.66526
394	Rest	-0.667501	-0.0178471	-1.28634
396	Rest	-0.340156	-0.620811	-1.03526
398	Rest	-0.037019	0.536989	0.439211
400	Rest	-0.0395769	-0.182553	0.123611
402	Rest	-0.144192	0.171401	-1.43092
404	Rest	-0.00975043	-0.351736	0.260155
406	Rest	-0.463264	0.592262	0.905008
408	Rest	-0.354184	-0.339832	0.945946
410	Rest	0.0934972	-0.555435	0.0340231
412	0back	0.403853	-0.52698	0.962287
414	0back	0.384925	0.0772962	-1.23092
416	0back	0.41418	-0.27182	-0.0467931
418	0back	1.24346	0.734726	-1.04716
420	0back	3.07207	-0.0355023	0.0247233
422	0back	3.01602	0.941112	-0.180579
424	0back	-0.539613	-0.932874	0.951156
426	0back	-0.0940194	-0.0911796	0.653806
428	0back	-0.59274	-0.759074	-0.00734466
430	0back	-1.23814	-0.759559	-1.02523
432	0back	-0.744042	0.741482	-0.257559
434	0back	-0.34068	-0.186844	-1.55648
436	0back	0.417287	-0.403915	-1.46826
438	0back	0.238325	0.170251	0.225335
440	0back	0.111212	0.303378	-0.201772
442	0back	-0.765973	0.400661	-0.494231
444	0back	-1.32378	-0.649384	-0.653201
446	0back	0.231055	0.304863	1.20445
448	Rest	1.03501	0.181112	-0.0232164
450	Rest	-0.104754	0.543819	-0.901778
452	Rest	0.364345	0.218256	0.210169
454	Rest	-1.04346	-0.332882	-0.0564648
456	Rest	3.01936	2.44083	0.98138
458	Rest	0.837462	1.0787	0.859858
460	Rest	-0.267711	-0.401068	1.31647
462	Rest	-2.27968	-1.20395	-1.2151
464	Rest	-1.04708	-1.12569	0.57445
466	Rest	-2.36712	-0.110182	-0.0393053
468	0back	-0.189678	-0.81793	0.589033
470	0back	-0.497606	0.195363	0.00894687
472	0back	-0.0902667	-0.680044	0.126501
474	0back	0.784386	0.135408	1.79071
476	0back	0.298111	0.400213	0.247203
478	0back	0.486936	-0.296981	0.353636
480	0back	0.73205	-0.0173621	1.75933
482	0back	0.444082	0.0512162	0.657507
484	0back	-0.112074	0.914734	-0.0351319
486	0back	-0.763424	-0.575082	-0.609094
488	0back	-0.0773225	0.604769	-1.07051
490	0back	-0.231751	0.33807	0.22798
492	0back	-0.112542	-0.22556	-1.79262
494	0back	-0.380023	0.470189	-0.277163
496	0back	0.634512	-0.19066	-0.494181
498	0back	0.334691	0.156977	0.0175892
500	0back	-0.588713	0.0560876	0.231847
502	0back	-0.165637	-0.861774	-0.747501
504	Rest	0.180861	1.33197	-0.653596
506	Rest	-0.021428	-0.495093	-0.0189447
508	Rest	-0.412362	0.3818	0.0851749
510	Rest	-0.86762	-0.214043	-0.0923982
512	Rest	-0.0642415	-0.324949	-0.271536
514	Rest	-0.207565	0.0117948	0.172274
516	Rest	1.07556	0.570529	0.771938
518	Rest	0.0489024	-0.274167	0.46286
520	Rest	-1.24889	0.314366	-1.4359
522	Rest	0.649295	0.0526629	0.180661
524	0back	1.6477	-0.822394	0.106379
526	0back	0.393075	-0.940086	0.576646
528	0back	0.0987052	0.230754	0.0863999
530	0back	0.887354	-0.352493	1.22857
532	0back	0.586157	0.838257	0.183821
534	0back	-1.0956	-1.36313	-1.78654
536	0back	0.290628	-0.271795	-0.0735636
538	0back	0.828879	-0.561505	-0.606092
540	0back	0.376556	0.407908	0.329088
542	0back	1.52274	1.06079	0.120535
544	0back	-1.78487	-0.694045	-1.49475
546	0back	-0.181969	0.0769464	1.61246
548	0back	-0.122918	-0.012963	-0.632908
550	0back	-0.503414	0.334767	0.105213
552	0back	1.29649	0.0317083	-0.344464
554	0back	-0.573581	-0.0926489	-0.493065
556	0back	-0.104901	0.163677	0.810993
558	0back	-1.10422	-0.180092	0.595439
560	Rest	0.323989	-0.0270667	-1.37508
562	Rest	0.402338	-0.469706	1.02769
564	Rest	-0.442709	-0.0553127	-0.773943
566	Rest	-1.18837	0.579741	-0.954546
568	Rest	-0.331238	-0.0232357	-0.807355
570	Rest	-1.23612	0.0338501	-0.686138
572	Rest	-0.678096	0.0298886	-0.42355
574	Rest	0.464204	1.62223	0.826188
576	Rest	0.673789	-0.396806	0.657338
578	Rest	1.26635	-0.558425	2.66286

## Sheet: CRCM0056
Time	Condition	BA4	SMA	dACC
0	Rest	1.07392	0.667596	2.92727
2	Rest	0.232557	0.0977881	-0.426208
4	Rest	1.65785	-0.0237658	0.730522
6	Rest	1.32967	-0.234501	0.100332
8	Rest	-0.32052	-0.159518	1.04406
10	Rest	-0.595457	0.16458	0.052938
12	Rest	0.402855	-0.156895	1.38952
14	Rest	0.0483939	-0.759458	-1.27745
16	Rest	0.175282	-0.512478	1.02783
18	Rest	-0.616926	-1.45627	-0.706258
20	2back	0.221881	2.12864	1.68749
22	2back	0.806195	0.057105	-0.289367
24	2back	0.634121	-0.567495	-0.262273
26	2back	-0.536619	-3.14784	-1.46526
28	2back	-1.83198	-0.522967	-1.73656
30	2back	-0.411294	-0.58761	-2.88335
32	2back	-1.71693	0.213465	-1.41335
34	2back	-1.21878	-0.0569579	-0.304775
36	2back	-1.12239	0.979159	-0.015364
38	2back	0.260603	1.03459	-0.63365
40	2back	0.77886	0.962135	-0.749396
42	2back	-0.603481	0.712505	1.29913
44	2back	0.22501	0.508932	-0.718587
46	2back	-1.34817	0.8014	1.38559
48	2back	-0.444294	0.993113	-0.732224
50	2back	-0.658414	0.789369	-1.15992
52	2back	-0.508534	0.791864	-0.94643
54	2back	0.0687812	0.902369	-0.470696
56	Rest	-0.122727	0.809254	-1.15615
58	Rest	-0.0122364	1.58066	-1.44993
60	Rest	-0.395586	-0.924451	-0.0889384
62	Rest	-0.966356	0.496555	0.321152
64	Rest	0.552974	-0.532362	2.03134
66	Rest	1.20284	-0.724772	2.11034
68	Rest	1.0261	-0.636772	1.02806
70	Rest	1.27874	-0.847923	1.80543
72	Rest	0.829184	-0.766432	2.19804
74	Rest	0.252621	-0.987176	-0.28517
76	2back	2.32937	-1.73374	1.41501
78	2back	-0.21089	-0.931151	0.0692886
80	2back	2.48271	-0.0775322	0.66131
82	2back	0.71236	-0.250887	0.475621
84	2back	-1.06631	-1.14905	1.39961
86	2back	0.312322	-0.297317	-0.138094
88	2back	1.63185	-0.194158	-1.13753
90	2back	-1.98812	-0.716518	-0.95922
92	2back	0.272865	0.342985	-0.903446
94	2back	-0.842711	0.894843	-0.888861
96	2back	-0.613071	0.334519	0.115493
98	2back	-0.879825	0.991358	-0.895719
100	2back	-0.311244	-0.031583	-0.632228
102	2back	-0.0695353	1.44438	-0.310982
104	2back	-0.495969	0.249472	-0.921309
106	2back	-0.816252	-0.0946044	-0.0352108
108	2back	-0.0591829	-0.00556784	-1.27087
110	2back	-0.398923	0.352762	-0.4545
112	Rest	-0.961834	0.892405	-1.28981
114	Rest	-0.418757	0.428896	-0.11394
116	Rest	-0.506867	0.137465	1.60017
118	Rest	-0.566251	1.38103	-0.480192
120	Rest	-0.358261	0.398252	-0.394561
122	Rest	0.292561	0.0240128	-0.0175607
124	Rest	-0.208557	-0.315789	0.469949
126	Rest	0.561468	-0.429741	-0.0645882
128	Rest	0.287182	-1.04769	1.26653
130	Rest	0.0506855	-1.65582	1.40873
132	0back	0.659919	-1.02497	2.39958
134	0back	-0.2303	-0.965886	0.650102
136	0back	1.40774	-0.605958	-1.13833
138	0back	0.130103	0.034294	0.324971
140	0back	-0.413158	-0.654598	0.125433
142	0back	0.262117	-0.142694	-0.553653
144	0back	-0.77094	0.130198	-0.894741
146	0back	0.7956	-0.312578	-0.53221
148	0back	-0.282223	1.13203	0.170116
150	0back	0.685627	0.990165	-0.19869
152	0back	0.500375	0.557079	-1.45815
154	0back	0.314032	-0.250322	1.47762
156	0back	0.255125	0.551132	0.386067
158	0back	0.0820122	0.304026	-0.805115
160	0back	-0.475221	-0.0394287	-0.349125
162	0back	-0.632876	0.0149168	-1.32424
164	0back	0.658964	1.17906	-0.321922
166	0back	-0.724505	0.477125	-0.363163
168	Rest	-0.0565347	0.326879	-0.0746333
170	Rest	-0.267651	-0.143563	1.22122
172	Rest	1.02786	-0.562387	0.592581
174	Rest	0.0508265	0.937015	0.105865
176	Rest	0.655747	0.587533	-0.0649438
178	Rest	-0.780026	0.645713	0.070207
180	Rest	0.109011	0.324056	-0.314099
182	Rest	-0.218945	-0.0447632	0.663377
184	Rest	0.898949	0.1115	0.520496
186	Rest	0.0410219	-1.1164	0.692026
188	0back	0.603362	-0.309773	-1.18543
190	0back	-1.15991	-1.6443	0.150554
192	0back	0.482074	0.0968586	0.533978
194	0back	-0.247591	-0.78009	-1.45507
196	0back	-0.380636	-0.802201	-1.78982
198	0back	-1.01006	-1.452	-0.239319
200	0back	-0.353401	0.272624	0.620655
202	0back	-0.118035	-0.817304	-1.46601
204	0back	-0.389762	-0.0612346	0.718896
206	0back	-0.26956	0.562906	2.39298
208	0back	0.59387	1.20858	1.04279
210	0back	-0.342686	0.200172	1.22272
212	0back	-0.192673	0.137902	1.24119
214	0back	-1.11234	0.138149	0.775881
216	0back	1.12269	0.398863	-0.0710386
218	0back	-0.553378	0.355394	-1.38296
220	0back	0.087615	-0.246323	-0.405526
222	0back	-1.12343	-0.0109687	-0.37883
224	Rest	-0.283569	-0.495432	0.613067
226	Rest	0.23156	-0.115171	-0.0525228
228	Rest	0.385925	0.311066	1.29449
230	Rest	0.0921369	0.359861	-0.0615111
232	Rest	0.425919	0.376662	-0.866066
234	Rest	-0.610687	0.195941	-0.866055
236	Rest	1.34185	-0.0590293	0.731691
238	Rest	1.02919	-1.43011	0.182627
240	Rest	0.525985	0.708961	-1.68259
242	Rest	1.30803	0.0671635	-1.16505
244	0back	-0.0516308	0.401176	-0.231291
246	0back	1.50909	0.456866	-0.629469
248	0back	-0.591949	-1.92074	-0.789645
250	0back	0.559847	0.0375228	-0.961372
252	0back	0.684997	-0.370888	-0.379919
254	0back	-0.286778	-0.0468505	1.53942
256	0back	-0.689848	0.169237	-0.401573
258	0back	-0.947336	0.476496	-1.09325
260	0back	-0.327254	0.712202	-1.22316
262	0back	-0.0624033	0.276404	0.00967012
264	0back	-1.33924	1.07432	0.514747
266	0back	0.0639067	0.377781	1.34101
268	0back	-0.706611	-0.935282	-0.0863015
270	0back	-1.12642	0.467174	0.474323
272	0back	-0.164043	0.185109	-0.741726
274	0back	-0.0730224	0.356704	-0.549984
276	0back	-0.549943	0.286156	1.99001
278	0back	0.443468	-0.382448	0.304577
280	Rest	-0.0737974	0.43034	0.0393305
282	Rest	0.208928	0.075198	0.785428
284	Rest	0.264753	0.171247	0.830325
286	Rest	-0.0512653	-0.0499473	0.801588
288	Rest	0.771398	0.551685	-0.362355
290	Rest	0.552015	0.261646	-0.439518
292	Rest	-0.264353	-0.288874	-0.159002
294	Rest	1.96334	0.945714	1.55611
296	Rest	-0.73707	-0.0303973	1.61834
298	Rest	2.52246	-0.0398917	0.614277
300	2back	-1.85812	-1.50492	-0.929897
302	2back	-0.740844	-2.09128	0.641857
304	2back	-1.38517	-2.59145	-0.815392
306	2back	-0.263274	-1.07888	-1.33823
308	2back	0.537701	-0.0852549	0.712216
310	2back	0.265164	-0.408576	0.762248
312	2back	1.2431	-0.718797	-0.40049
314	2back	-0.193077	0.820753	0.274499
316	2back	-0.0458976	-0.171012	-0.0264971
318	2back	0.0511589	0.182021	0.603228
320	2back	-0.926448	0.62344	-1.25806
322	2back	0.17172	1.40294	-0.813156
324	2back	-0.245845	0.938698	-1.08177
326	2back	-0.387804	0.159618	-0.580623
328	2back	0.144652	0.506843	-1.51252
330	2back	-0.543711	0.885875	-0.111056
332	2back	-0.179355	0.449166	1.53778
334	2back	-0.0315599	0.414454	-1.32784
336	Rest	0.0888552	0.621946	-0.981322
338	Rest	-0.293908	-0.726947	-0.667861
340	Rest	-0.191367	-0.100105	0.0466893
342	Rest	-0.280382	0.989362	-0.606852
344	Rest	-0.288178	0.168858	-1.10817
346	Rest	-0.385148	1.35461	0.00985247
348	Rest	0.455168	0.967691	0.269058
350	Rest	1.06578	0.994816	-0.659632
352	Rest	-0.221773	-1.46992	0.0204645
354	Rest	1.39826	-1.37437	1.00326
356	2back	0.014616	-0.947525	0.799087
358	2back	0.551939	-0.24407	0.101586
360	2back	-0.794369	-1.18652	0.442592
362	2back	0.815465	-1.0976	3.18835
364	2back	0.180829	-1.33627	0.888239
366	2back	0.538436	-0.810513	2.35424
368	2back	0.402087	-0.513252	1.89819
370	2back	-0.237294	-0.139165	-0.945603
372	2back	0.0440092	0.774683	0.790919
374	2back	-0.270147	-0.932844	-1.14966
376	2back	0.214989	0.956089	-0.580926
378	2back	-0.603781	0.246457	-1.26462
380	2back	0.0328223	0.444311	-0.250848
382	2back	0.0346714	1.16651	-0.849436
384	2back	-0.897308	0.499822	1.41964
386	2back	0.585709	-0.0227856	-0.591496
388	2back	-0.505054	0.504581	-0.588232
390	2back	-0.535327	0.539664	-1.1094
392	Rest	-0.279718	0.29253	-0.731218
394	Rest	0.242626	0.261441	-1.99254
396	Rest	-1.14997	0.190816	-0.212597
398	Rest	0.494219	0.4898	-0.726298
400	Rest	-0.343705	0.796716	-0.303609
402	Rest	-0.608157	1.03742	-0.874209
404	Rest	-0.100197	0.814023	0.234727
406	Rest	-0.213073	-0.274435	2.10487
408	Rest	0.771695	-0.47773	-0.0884486
410	Rest	0.161145	-0.45168	1.17104
412	0back	1.25373	-0.018452	1.46942
414	0back	0.246664	-1.32553	-0.383259
416	0back	-0.0117313	-1.27314	-0.481464
418	0back	-0.148076	-1.95048	0.548873
420	0back	0.24847	0.0434032	1.75051
422	0back	0.12213	-0.20633	-0.318711
424	0back	-0.0423569	-1.31682	0.348482
426	0back	-0.318811	0.239159	0.872946
428	0back	0.127312	0.131114	1.0917
430	0back	0.0316365	1.07245	0.650942
432	0back	-0.522877	0.386448	-1.1198
434	0back	-0.308402	-0.0324953	-0.656398
436	0back	-0.400456	-0.395633	-0.37993
438	0back	-0.636633	-0.062199	-1.68588
440	0back	-0.0825333	0.113231	-0.258819
442	0back	-0.296485	0.256667	-1.98602
444	0back	0.0460669	0.156125	-0.908502
446	0back	-0.361165	-0.668939	-0.785384
448	Rest	-0.522566	0.17065	-0.494575
450	Rest	0.555337	0.725111	0.664272
452	Rest	0.256309	0.170159	-0.928756
454	Rest	1.10909	0.981036	-0.682951
456	Rest	1.26497	1.08991	-0.685424
458	Rest	-0.635616	0.858724	0.60863
460	Rest	0.819907	-0.923619	0.568232
462	Rest	0.27018	0.571744	3.33816
464	Rest	0.683771	0.524425	-0.362383
466	Rest	0.330454	0.495428	0.643164
468	0back	0.0189138	-1.16228	0.0250047
470	0back	0.175144	-0.886747	1.26688
472	0back	0.00216835	-0.724446	-0.963802
474	0back	-1.05733	-0.754333	0.829694
476	0back	-0.263885	-1.72761	1.12561
478	0back	1.02531	0.373355	1.05066
480	0back	-0.357373	-0.445923	-0.894342
482	0back	0.670976	-0.384038	1.39005
484	0back	-0.342273	0.135274	0.948031
486	0back	-0.297555	-0.281829	-0.691829
488	0back	-0.762189	-0.478423	-1.37918
490	0back	-0.124838	0.453831	-0.527906
492	0back	-0.945879	-0.0120582	0.431714
494	0back	0.252933	0.542515	-0.695327
496	0back	0.128351	0.885707	-0.92848
498	0back	-0.564	1.30184	-0.110135
500	0back	-0.277023	1.11453	0.0317341
502	0back	0.432733	1.20149	0.0217118
504	Rest	-1.23542	0.18217	0.0272132
506	Rest	0.291202	0.801446	0.0654424
508	Rest	-1.08542	0.343618	-1.33964
510	Rest	-0.0053043	0.645782	-0.361724
512	Rest	-1.02117	0.253333	-0.0433992
514	Rest	0.190844	-0.383055	-1.64639
516	Rest	-0.976888	0.144887	-0.126062
518	Rest	0.261656	-0.265938	-0.681076
520	Rest	-0.420594	0.174532	-0.315572
522	Rest	1.38622	-0.654551	0.629905
524	2back	0.0566981	-0.825732	-0.156419
526	2back	0.88068	-1.37535	0.179444
528	2back	0.434438	-0.372875	-0.396967
530	2back	1.16771	-1.14506	1.03313
532	2back	2.29829	-0.221482	0.350657
534	2back	1.15419	-0.440979	0.70844
536	2back	0.946222	-0.0206822	1.23806
538	2back	-0.552104	-1.06658	1.41958
540	2back	0.215292	-0.0060507	1.57844
542	2back	-0.581603	-0.932907	1.21239
544	2back	0.24989	-0.443123	-0.809458
546	2back	-0.982945	0.420288	-0.510359
548	2back	-0.558219	-0.169065	-0.402538
550	2back	-1.03508	0.359219	-0.407659
552	2back	-0.423606	1.00083	-0.504246
554	2back	-1.11311	-0.500918	-1.3123
556	2back	-0.0694664	0.125695	0.497388
558	2back	-0.568344	-0.344021	-0.0941236
560	Rest	0.112439	1.00999	0.861109
562	Rest	0.675778	-0.51137	-0.571487
564	Rest	-0.420686	-0.348836	-0.141852
566	Rest	-0.830478	0.234214	-0.356779
568	Rest	1.29058	0.319487	0.226579
570	Rest	-0.822973	0.324806	-0.330298
572	Rest	-0.316505	0.283535	-0.242277
574	Rest	-0.0329773	0.263821	0.428908
576	Rest	0.10484	0.677698	-1.12597
578	Rest	1.4083	0.262551	0.65742

## Sheet: CRCM0057
Time	Condition	BA4	SMA	dACC
0	Rest	3.08493	1.62202	4.16992
2	Rest	0.376014	-0.309625	0.550074
4	Rest	-1.81307	-0.988142	1.20667
6	Rest	-0.361189	-1.12612	-0.0331164
8	Rest	-0.301488	0.805959	-0.266248
10	Rest	-0.583985	-1.13553	-0.079418
12	Rest	-0.994646	-0.439392	0.857768
14	Rest	-1.14206	-1.48386	0.0694417
16	Rest	-0.403804	-0.558941	-0.663989
18	Rest	-0.484481	-0.699476	-0.332854
20	0back	-0.850033	0.0197775	-1.79232
22	0back	0.5319	0.564531	0.332061
24	0back	-1.04779	-0.873203	0.0521302
26	0back	-0.65882	-0.615878	-0.658156
28	0back	-0.15854	0.0801231	1.66616
30	0back	1.35287	1.27217	0.461039
32	0back	1.22392	1.91827	-1.14703
34	0back	0.32246	-0.0181317	-1.01687
36	0back	-1.49459	-0.899721	-2.49658
38	0back	1.27468	0.957336	-0.29662
40	0back	1.55595	0.724739	-0.902672
42	0back	-0.0619253	1.00777	-2.09139
44	0back	-0.414177	0.0626342	-0.750071
46	0back	0.762141	0.617949	-1.44744
48	0back	1.05834	0.85807	-0.0590384
50	0back	0.482587	0.0738158	0.0192912
52	0back	0.558911	0.899494	0.321624
54	0back	0.608103	0.825466	-0.0690285
56	Rest	0.777672	1.45662	-0.583068
58	Rest	0.811207	1.0328	-0.974528
60	Rest	-0.276115	-0.206141	0.508282
62	Rest	0.127812	0.513201	-0.642661
64	Rest	0.610102	0.87556	0.461952
66	Rest	-1.05751	-0.471121	1.23339
68	Rest	-0.912008	-1.75985	1.50627
70	Rest	-0.467427	-0.275159	0.0390401
72	Rest	-1.40613	-2.19393	-1.49493
74	Rest	0.675084	-0.617902	1.03381
76	2back	-0.673512	-2.53152	0.32618
78	2back	-0.647824	-1.19398	1.95181
80	2back	-0.943776	-1.04104	0.449375
82	2back	-0.357093	-0.636316	0.715945
84	2back	-1.20511	-0.250489	2.08996
86	2back	-0.407482	-0.269505	0.2469
88	2back	0.690739	0.895393	0.925387
90	2back	1.23118	1.28357	-0.225236
92	2back	0.772199	0.770833	0.503981
94	2back	0.31762	0.223576	-0.509366
96	2back	0.58618	0.391508	1.33624
98	2back	0.721327	0.118985	0.174718
100	2back	0.29032	-0.05418	-2.35654
102	2back	-0.840347	-0.570542	-0.0362572
104	2back	0.308126	0.22167	-0.924421
106	2back	-0.611962	0.1299	-1.92777
108	2back	-1.01886	-0.288312	0.263206
110	2back	-0.7416	0.156414	-0.359295
112	Rest	-1.01289	0.0416325	1.32918
114	Rest	0.516847	1.73677	-0.263059
116	Rest	0.543227	0.492493	-0.00223694
118	Rest	0.307624	0.262742	0.993019
120	Rest	0.739607	1.46394	-0.168668
122	Rest	-0.423274	1.43401	-0.584906
124	Rest	0.494652	-1.54064	0.658866
126	Rest	0.22602	-1.03745	1.98681
128	Rest	-0.861295	-0.346157	-0.0441567
130	Rest	-0.0036111	-0.127096	-0.666717
132	2back	-0.536798	-1.74852	-0.160039
134	2back	-1.55015	-0.997382	-0.952665
136	2back	-0.166359	-0.908632	-0.549124
138	2back	-0.784	-0.897754	-0.48513
140	2back	-1.37193	-1.51511	0.417517
142	2back	0.813382	-0.631642	-0.670825
144	2back	0.214785	-0.157692	-0.108656
146	2back	1.56521	1.91265	0.0901791
148	2back	0.748187	0.858473	0.786968
150	2back	1.6556	0.884971	0.0910644
152	2back	1.49916	0.061945	-3.24467
154	2back	0.653594	1.22139	-0.868922
156	2back	0.48047	0.534022	0.649807
158	2back	-0.0592603	0.29017	-1.40566
160	2back	-0.0228289	0.207643	-1.05643
162	2back	0.403694	1.0155	-1.27809
164	2back	0.897401	0.338262	0.0932049
166	2back	0.569418	0.183352	1.94199
168	Rest	0.0461968	0.988921	1.31404
170	Rest	-0.618815	0.560727	-2.59077
172	Rest	0.289187	0.669696	-0.150984
174	Rest	-0.459075	0.105409	0.499114
176	Rest	-0.537466	0.669216	1.03999
178	Rest	-0.89587	1.15986	-1.54702
180	Rest	-0.166092	0.186328	-0.464067
182	Rest	-1.15554	-1.91111	0.0673387
184	Rest	-1.12409	-1.15073	1.2735
186	Rest	-1.1471	-1.83068	0.784869
188	0back	-1.82862	-1.2828	0.311695
190	0back	-2.04653	-2.65932	0.443252
192	0back	-0.245346	-0.381118	1.43221
194	0back	-0.466508	-1.51068	0.518686
196	0back	0.263385	-0.641964	3.1818
198	0back	0.513094	-0.0212683	2.35185
200	0back	1.70394	0.70398	1.22955
202	0back	1.25463	1.30806	-0.541834
204	0back	1.26224	1.58076	-0.407238
206	0back	0.0740022	-0.768648	0.819711
208	0back	0.491862	-0.0923235	0.675547
210	0back	-0.538775	1.54122	1.26682
212	0back	0.587321	-0.218986	0.761071
214	0back	1.20298	-0.0823982	-1.24984
216	0back	-1.44255	-0.0014779	0.594945
218	0back	0.245605	-0.276805	-0.0519566
220	0back	0.142365	0.593224	-2.11442
222	0back	2.21248	1.60984	-0.872063
224	Rest	-0.105327	-0.0902145	-1.11017
226	Rest	-0.0583516	0.405191	-1.14423
228	Rest	0.314303	-0.437662	-0.644028
230	Rest	-0.0390542	-0.192188	-0.828581
232	Rest	-1.33216	0.603813	-1.30695
234	Rest	0.359781	0.768639	-1.2422
236	Rest	0.490481	-0.26057	-1.92504
238	Rest	0.441258	0.163529	0.778816
240	Rest	-0.762935	0.0959696	-0.219082
242	Rest	-1.41143	-1.30817	-0.153461
244	0back	-0.41146	-1.63699	0.175764
246	0back	1.05132	-0.335388	-0.953405
248	0back	0.098923	0.368071	0.777324
250	0back	1.32403	0.506039	0.933336
252	0back	-1.55403	-0.885792	-0.595931
254	0back	-0.194448	-0.0112316	-0.380756
256	0back	-1.43947	-0.0508724	-2.09819
258	0back	0.838653	0.342001	0.46015
260	0back	-0.916069	-0.606524	-0.115134
262	0back	0.128876	-0.636061	2.00933
264	0back	-1.22828	-0.152081	-0.449116
266	0back	0.416878	1.26702	0.395092
268	0back	0.685741	0.879533	0.0348105
270	0back	0.893437	0.777959	-0.317748
272	0back	0.469973	-0.373188	-0.377964
274	0back	-1.71633	-0.0838366	-0.761268
276	0back	-0.497724	1.45172	-0.0576007
278	0back	0.134053	-0.0594082	0.0544414
280	Rest	0.429472	0.905315	0.851278
282	Rest	0.220125	-0.97506	0.811805
284	Rest	-0.49063	-0.127976	0.448343
286	Rest	0.077602	0.323965	0.142325
288	Rest	0.254844	-0.00145154	1.07052
290	Rest	0.859348	0.734486	1.29843
292	Rest	0.806015	1.04439	1.08569
294	Rest	-0.151689	-0.40503	0.853627
296	Rest	-0.659009	-1.61183	-1.09715
298	Rest	-1.23768	-0.648388	2.23721
300	2back	0.0285063	-1.92246	0.103577
302	2back	0.0700439	0.600212	1.00271
304	2back	-1.16419	-1.6991	-2.52295
306	2back	0.391514	-0.212456	0.128401
308	2back	1.56079	-0.150854	-1.4181
310	2back	2.41958	1.50949	1.69693
312	2back	0.563769	-0.633961	0.277544
314	2back	-1.02004	0.388045	-0.839834
316	2back	0.278415	-0.0185786	0.828031
318	2back	0.372948	0.560377	-1.12604
320	2back	0.958813	0.24806	1.94166
322	2back	1.1182	0.475644	1.33923
324	2back	-1.15335	0.182217	-1.05109
326	2back	-0.463555	-0.376726	-1.93666
328	2back	-0.4033	-0.428241	-0.950226
330	2back	-0.446774	0.296435	-0.166136
332	2back	-0.29985	0.123629	-1.57277
334	2back	0.266489	-0.070378	-0.749822
336	Rest	-0.118031	0.677054	-0.300374
338	Rest	-0.0771738	0.0162468	0.0131347
340	Rest	-0.41934	0.245346	0.401269
342	Rest	-0.489981	0.695056	0.833805
344	Rest	0.375001	-0.00235718	1.3509
346	Rest	-0.306167	-0.583223	-1.34758
348	Rest	0.143342	0.214025	1.13313
350	Rest	-0.801739	-0.10602	-0.0419444
352	Rest	-0.285728	-0.228222	-0.345088
354	Rest	-1.29145	0.589378	-1.05937
356	2back	-0.0208277	-0.960147	-0.0400141
358	2back	-1.07407	-0.32521	0.146902
360	2back	-0.421836	-0.239818	-2.43899
362	2back	0.681067	0.362949	0.221692
364	2back	-0.299049	-0.932267	-0.198315
366	2back	1.60283	-0.193266	1.69976
368	2back	-0.312518	-1.24944	0.0408853
370	2back	0.213396	1.10224	0.500923
372	2back	-0.417006	-1.08723	0.418991
374	2back	-0.162313	-1.356	-1.75555
376	2back	-0.185486	0.766358	0.87803
378	2back	-0.38896	-0.284257	-0.434479
380	2back	0.0217867	0.838551	-0.0526243
382	2back	0.574335	0.277843	1.31629
384	2back	0.534857	0.692721	-0.568299
386	2back	1.2884	1.46015	1.05193
388	2back	1.58596	0.447781	-0.418866
390	2back	-0.483326	-0.103022	-1.49846
392	Rest	-0.245735	0.639774	0.0473049
394	Rest	0.0968151	1.3653	0.110798
396	Rest	0.197916	0.680749	-1.8676
398	Rest	0.869547	0.525146	1.35807
400	Rest	0.853056	-0.376719	-1.05407
402	Rest	-0.6983	0.419502	-0.654168
404	Rest	1.0661	0.395314	0.546813
406	Rest	-0.827892	-0.37371	-0.759414
408	Rest	0.914938	0.324245	0.956572
410	Rest	-0.203396	-1.26134	-0.186219
412	0back	-2.21923	-0.336321	0.135563
414	0back	-0.760227	-1.93384	1.25949
416	0back	-2.08802	-0.465497	0.736894
418	0back	-1.31155	-2.23535	0.0498927
420	0back	-0.726844	-0.809868	0.568602
422	0back	-0.0725831	0.86146	2.45674
424	0back	-0.618898	-0.0301287	-0.555057
426	0back	1.27563	0.00999764	0.239561
428	0back	0.425687	-0.72197	0.0639074
430	0back	0.574667	0.37663	0.561805
432	0back	0.634943	-0.127394	2.07848
434	0back	1.36579	0.429686	-0.236469
436	0back	2.12483	1.27322	1.6331
438	0back	1.45897	0.724193	-1.5382
440	0back	0.59908	0.791259	0.666662
442	0back	0.234196	-0.945942	0.671641
444	0back	0.0380453	-0.267211	-1.9104
446	0back	0.53613	0.321775	0.765681
448	Rest	0.580749	0.387927	-0.0758834
450	Rest	-0.244312	-0.634782	1.94443
452	Rest	0.458134	1.60156	-0.68121
454	Rest	0.684315	0.860862	0.3801
456	Rest	-0.02868	1.53789	1.95956
458	Rest	-0.793051	0.0104113	-0.031232
460	Rest	-2.85586	-2.97932	-2.29802
462	Rest	-3.57571	-1.06829	-6.79272
464	Rest	-2.41276	-0.714492	-3.56679
466	Rest	-1.16057	-0.633236	-3.12731
468	0back	0.23055	0.215263	-0.0799769
470	0back	-0.827204	0.384486	-0.613917
472	0back	0.742608	-0.186337	0.808554
474	0back	-1.04343	-1.17252	0.795898
476	0back	-1.84654	-1.05414	0.165347
478	0back	-0.0725937	-0.612671	0.773213
480	0back	-0.367133	0.725852	0.400444
482	0back	1.09019	0.697987	0.446809
484	0back	1.69106	1.84213	0.879372
486	0back	1.11626	0.793935	-0.0888892
488	0back	1.57608	0.572867	0.520121
490	0back	-0.498496	-0.355126	-0.0539598
492	0back	1.42442	0.122745	1.81602
494	0back	0.369083	-0.141214	0.135995
496	0back	0.269876	-0.236904	-0.336364
498	0back	0.895419	0.284459	0.0766879
500	0back	-0.340696	0.259494	-1.73283
502	0back	1.10976	0.281524	0.637879
504	Rest	0.203729	0.317033	0.0441604
506	Rest	1.43527	0.519124	1.24578
508	Rest	1.30638	0.345587	0.281856
510	Rest	2.88996	0.831039	-0.0069517
512	Rest	1.47218	3.43913	3.94568
514	Rest	0.931682	-0.176596	6.55576
516	Rest	1.28484	1.44327	-2.70832
518	Rest	-0.516222	0.247336	-1.2267
520	Rest	-1.23473	-1.83784	-2.3673
522	Rest	-1.34256	-1.1899	-0.956575
524	2back	-2.90629	-0.991746	-1.11674
526	2back	-1.58109	-1.08151	-0.951416
528	2back	-3.35715	-2.82865	-1.04699
530	2back	-0.833927	-1.09028	0.0038913
532	2back	-1.68989	-1.28566	0.737234
534	2back	-2.51715	-0.874284	2.72014
536	2back	-0.185447	-1.24232	-0.4229
538	2back	-0.415611	-0.0183007	1.4457
540	2back	0.709102	0.564447	2.10051
542	2back	0.462208	0.0270135	-0.143345
544	2back	1.2054	0.536161	-3.75183
546	2back	0.712651	1.43788	1.22529
548	2back	1.78295	0.470422	0.013084
550	2back	1.06206	0.751239	-0.735751
552	2back	-0.580375	0.849291	-0.853455
554	2back	0.107165	-0.236079	-1.08183
556	2back	-0.974867	-2.72577	-2.71594
558	2back	-1.09142	-0.261928	-0.518094
560	Rest	-0.863548	-0.431701	0.444281
562	Rest	0.614609	0.330221	-0.134793
564	Rest	0.471602	1.64745	0.377902
566	Rest	0.481106	0.107863	1.73621
568	Rest	1.54698	0.103869	-0.616814
570	Rest	0.331219	0.924323	-0.444864
572	Rest	0.334318	-0.12922	-0.492176
574	Rest	0.859087	-0.0722389	1.09501
576	Rest	-0.936856	0.343372	0.267278
578	Rest	-0.20907	0.508336	0.725806
